# Supplementary material for: Characterization of group I introns in generating circular RNAs as vaccines
Source: Nucleic Acids Res. 2025 Feb 28;53(4):gkaf089. doi: 10.1093/nar/gkaf089 (PMC11879131; doi:10.1093/nar/gkaf089)
Supplement: gkaf089_Supplemental_Files [file gkaf089_supplemental_files.zip]

Archive with 5 entries (5 files):
- 250114_supp_figures_and_materials.pdf
- Supplementary table 1_241209_kc.xlsx
- Supplementary table 2 CVB3 mutant IRES 241120.xlsx
- Supplementary table 3_SHAPE-Map reactivity 240813_kc.xlsx
- Supplementary table 4_splash interactions.xlsx
