# Supplementary material for: Characterization of group I introns in generating circular RNAs as vaccines
Source: Nucleic Acids Res. 2025 Feb 28;53(4):gkaf089. doi: 10.1093/nar/gkaf089 (PMC11879131; doi:10.1093/nar/gkaf089)
Supplement: gkaf089_Supplemental_Files [file gkaf089_supplemental_files.zip › Supplementary table 1_241209_kc.xlsx]

## Sheet: Construct
#	Constructs	Sequences
1	T4 PIE Gluc	GGGAAAAAAACAAAAAAAAAAGAGAGCAGAUCUCUGAAUGGAAUUGGUUCUACAUAAAUGCCUAACGACUAUCCCUUUGGGGAGUAGGGUCAAGUGACUCGAAACGAUAGACAACUUGCUUUAACAAGUUGGAGAUAUAGUCUGCUCUGCAUGGUGACAUGCAGCUGGAUAUAAUUCCGGGGUAAGAUUAACGACCUUAUCUGAACAUAAUGCUACCGUUUAAUAUUGCGUCACGCGAAACGCCAAUAUGCUGAAAAACAAAAAACAAAAAACAAAAAAACCAAAAAACAAAACACAGGUACCCGGGGAUCCGCCACCAUGGGAGUCAAAGUUCUGUUUGCCCUGAUCUGCAUCGCUGUGGCCGAGGCCAAGCCCACCGAGAACAACGAAGACUUCAAC…
2	An PIE Gluc	GGGAAAAAAACAAAAAAAAAAGAGAGCAGAUCUCUGAACAAUAGAUGACUUACAACUAAUCGGAAGGUGCAGAGACUCGACGGGAGCUACCCUAACGUCAAGACGAGGGUAAAGAGAGAGUCCAAUUCUCAAAGCCAAUAGGCAGUAGCGAAAGCUGCAAGAGAAUGAAAAUCCGUUGACCUUAAACGGUCGUGUGGGUUCAAGUCCCUCCACCCCCACGCGAAACGCCAAUAUGCUGAAAAACAAAAAACAAAAAACAAAAAAACCAAAAAACAAAACACAGGUACCCGGGGAUCCGCCACCAUGGGAGUCAAAGUUCUGUUUGCCCUGAUCUGCAUCGCUGUGGCCGAGGCCAAGCCCACCGAGAACAACGAAGACUUCAACAUCGUGGCCGUGGCC…
3	Sd PIE Gluc	GGGAAAAAAACAAAAAAAAAAGAGAGCAGAUCUCUGGUAGCGGGCACCCGUCGUAACGCGCGGUAGGGCGUCGGUCCCCCCUCCCACGGCGGAGGGGAGGCUUAAGGUACGUGCUAAACCCCCAGCGAUGGGGCCUGUAGGAAAAGCCCUGGUACGGCGAAGCCUACGGGGACCGCCCGAUGGCGGUCGGAUGCCGGCGGGCCACGGAGCCCCCGGCGUCGAUUGCUGUUAUGCCCUUAGAUGUUCGCGAAACGCCAAUAUGCUGAAAAACAAAAAACAAAAAACAAAAAAACCAAAAAACAAAACACAGGUACCCGGGGAUCCGCCACCAUGGGAGUCAAAGUUCUGUUUGCCCUGAUCUGCAUCGCUGUGGCCGAGGCCAAGCCCACCGAGAACAAC…
4	Cb PIE Gluc	GGGAAAAAAACAAAAAAAAAAGAGAGCAGAUCUCUGGAAACCCAACAGCCGUGUAUCGACUCAUAGGUUUCUAACCUUAAGAAAUGAAAUUUUCUUAAGUAAGAAAUACUAGGAUAGAAGUUUUAAACUAUAAUAUAGCUUCUAUAACAUGCCAAGGUACUUAAAACUUAUAAGUUUUAAGCACGAGAUAUAGUCAGUGCCAUUAGAGAUAAUGGAAUAGCAUGUCCCCUCGCCUCCACCAAUACGCGAAACGCCAAUAUGCUGAAAAACAAAAAACAAAAAACAAAAAAACCAAAAAACAAAACACAGGUACCCGGGGAUCCGCCACCAUGGGAGUCAAAGUUCUGUUUGCCCUGAUCUGCAUCGCUGUGGCCGAGGCCAAGCCCACCGAGAACAACG…
5	Sh PIE Gluc	GGGAAAAAAACAAAAAAAAAAGAGAGCAGAUCUCUGGAAAUGGAGAAGGUGUAGAGACUGGAAGGCAGGUACCCUAACAGUAAAGCUGAGGGUAAAGGGACAGUCCAGACCACAAACUGGUUAAUCCAGGCAGUGAAAACUGUAGAUGGUAAGCAUAACGCGAAACGCCAAUAUGCUGAAAAACAAAAAACAAAAAACAAAAAAACCAAAAAACAAAACACAGAGCUCGGUACCCGGGGAUCCUCUAGAGCCACCAUGGGAGUCAAAGUUCUGUUUGCCCUGAUCUGCAUCGCUGUGGCCGAGGCCAAGCCCACCGAGAACAACGAAGACUUCAACAUCGUGGCCGUGGCCAGCAACUUCGCGACCACGGAUCUCGAUGCUGACCGCGGGAAGUUGCCC…
6	Gv PIE Gluc	GGGAAAAAAACAAAAAAAAAAGAGAGCAGAUCUCUGAUUGGCCAUGCGUGCAGUUCACAGACUAGAUGUGGGUGGGGGGUUGUACCCCUUAAGAUAUAGUCGAAGCCCAGUGUGAAAGCCUGGGAUUAGUUGCAGAUACCGUCGUAGUCUUACGCGAAACGCCAAUAUGCUGAAAAACAAAAAACAAAAAACAAAAAAACCAAAAAACAAAACACAGGUACCCGGGGAUCCUCUAGAGCCACCAUGGGAGUCAAAGUUCUGUUUGCCCUGAUCUGCAUCGCUGUGGCCGAGGCCAAGCCCACCGAGAACAACGAAGACUUCAACAUCGUGGCCGUGGCCAGCAACUUCGCGACCACGGAUCUCGAUGCUGACCGCGGGAAGUUGCCCGGCAAGAAGCUG…
7	Po PIE Gluc	GGGAAAAAAACAAAAAAAAAAGAGAGCAGAUCUCUGCCGGGGACCACGCGUGCAGUUCACAGACUAGAUGUCGGUGGGGGAUCCGUCUCCUAAGAUAUAGUCGAGGCCCAGCGCGAAAGCCUGGGAGUAUCCGCAGAUACCGUCGUAGUCUUACGCGAAACGCCAAUAUGCUGAAAAACAAAAAACAAAAAACAAAAAAACCAAAAAACAAAACACAGAGCUCGGUACCCGGGGAUCCUCUAGAGCCACCAUGGGAGUCAAAGUUCUGUUUGCCCUGAUCUGCAUCGCUGUGGCCGAGGCCAAGCCCACCGAGAACAACGAAGACUUCAACAUCGUGGCCGUGGCCAGCAACUUCGCGACCACGGAUCUCGAUGCUGACCGCGGGAAGUUGCCCGGCAA…
8	Bo PIE Gluc	GGGAAAAAAACAAAAAAAAAAGAGAGCAGAUCUCUGCCUGUAACGAGCUACCCUGUAGUGGAUGCAGUUCACAGACUAGACGUCGGUGGGGAGUGCCCUGGAGCACGUCUUAAAAUAUAGUCGAUACGGCACUGAAAGGUGCCGGUUUAAAGCAGAUACCGUCGUAGUCUUACGCGAAACGCCAAUAUGCUGAAAAACAAAAAACAAAAAACAAAAAAACCAAAAAACAAAACACAGGUACCCGGGGAUCCUCUAGAGCCACCAUGGGAGUCAAAGUUCUGUUUGCCCUGAUCUGCAUCGCUGUGGCCGAGGCCAAGCCCACCGAGAACAACGAAGACUUCAACAUCGUGGCCGUGGCCAGCAACUUCGCGACCACGGAUCUCGAUGCUGACCGCGGGA…
9	T4 PIE Fluc	GGGAAAAAAACAAAAAAAAAAGAGAGCAGAUCUCUGAAUGGAAUUGGUUCUACAUAAAUGCCUAACGACUAUCCCUUUGGGGAGUAGGGUCAAGUGACUCGAAACGAUAGACAACUUGCUUUAACAAGUUGGAGAUAUAGUCUGCUCUGCAUGGUGACAUGCAGCUGGAUAUAAUUCCGGGGUAAGAUUAACGACCUUAUCUGAACAUAAUGCUACCGUUUAAUAUUGCGUCACGCGAAACGCCAAUAUGCUGAAAAACAAAAAACAAAAAACAAAAAAACCAAAAAACAAAACACAGGUACCCGGGGAUCCGCCACCAUGGAAGACGCCAAAAACAUAAAGAAAGGCCCGGCGCCAUUCUAUCCGCUGGAAGAUGGAACCGCUGGAGAGCAACUGCAU…
10	An PIE Fluc	GGGAAAAAAACAAAAAAAAAAGAGAGCAGAUCUCUGAACAAUAGAUGACUUACAACUAAUCGGAAGGUGCAGAGACUCGACGGGAGCUACCCUAACGUCAAGACGAGGGUAAAGAGAGAGUCCAAUUCUCAAAGCCAAUAGGCAGUAGCGAAAGCUGCAAGAGAAUGAAAAUCCGUUGACCUUAAACGGUCGUGUGGGUUCAAGUCCCUCCACCCCCACGCGAAACGCCAAUAUGCUGAAAAACAAAAAACAAAAAACAAAAAAACCAAAAAACAAAACACAGGUACCCGGGGAUCCGCCACCAUGGAAGACGCCAAAAACAUAAAGAAAGGCCCGGCGCCAUUCUAUCCGCUGGAAGAUGGAACCGCUGGAGAGCAACUGCAUAAGGCUAUGAAGAGA…
11	Sd PIE Fluc	GGGAAAAAAACAAAAAAAAAAGAGAGCAGAUCUCUGGUAGCGGGCACCCGUCGUAACGCGCGGUAGGGCGUCGGUCCCCCCUCCCACGGCGGAGGGGAGGCUUAAGGUACGUGCUAAACCCCCAGCGAUGGGGCCUGUAGGAAAAGCCCUGGUACGGCGAAGCCUACGGGGACCGCCCGAUGGCGGUCGGAUGCCGGCGGGCCACGGAGCCCCCGGCGUCGAUUGCUGUUAUGCCCUUAGAUGUUCGCGAAACGCCAAUAUGCUGAAAAACAAAAAACAAAAAACAAAAAAACCAAAAAACAAAACACAGGUACCCGGGGAUCCGCCACCAUGGAAGACGCCAAAAACAUAAAGAAAGGCCCGGCGCCAUUCUAUCCGCUGGAAGAUGGAACCGCUGGA…
12	Cb PIE Fluc	GGGAAAAAAACAAAAAAAAAAGAGAGCAGAUCUCUGGAAACCCAACAGCCGUGUAUCGACUCAUAGGUUUCUAACCUUAAGAAAUGAAAUUUUCUUAAGUAAGAAAUACUAGGAUAGAAGUUUUAAACUAUAAUAUAGCUUCUAUAACAUGCCAAGGUACUUAAAACUUAUAAGUUUUAAGCACGAGAUAUAGUCAGUGCCAUUAGAGAUAAUGGAAUAGCAUGUCCCCUCGCCUCCACCAAUACGCGAAACGCCAAUAUGCUGAAAAACAAAAAACAAAAAACAAAAAAACCAAAAAACAAAACACAGGUACCCGGGGAUCCGCCACCAUGGAAGACGCCAAAAACAUAAAGAAAGGCCCGGCGCCAUUCUAUCCGCUGGAAGAUGGAACCGCUGGAG…
13	Sh PIE Fluc	GGGAAAAAAACAAAAAAAAAAGAGAGCAGAUCUCUGGAAAUGGAGAAGGUGUAGAGACUGGAAGGCAGGUACCCUAACAGUAAAGCUGAGGGUAAAGGGACAGUCCAGACCACAAACUGGUUAAUCCAGGCAGUGAAAACUGUAGAUGGUAAGCAUAACGCGAAACGCCAAUAUGCUGAAAAACAAAAAACAAAAAACAAAAAAACCAAAAAACAAAACACAGAGCUCGGUACCCGGGGAUCCUCUAGAGCCACCAUGGAAGACGCCAAAAACAUAAAGAAAGGCCCGGCGCCAUUCUAUCCGCUGGAAGAUGGAACCGCUGGAGAGCAACUGCAUAAGGCUAUGAAGAGAUACGCCCUGGUUCCUGGAACAAUUGCUUUUACAGAUGCACAUAUCGAG…
14	Po PIE Fluc	GGGAAAAAAACAAAAAAAAAAGAGAGCAGAUCUCUGCCGGGGACCACGCGUGCAGUUCACAGACUAGAUGUCGGUGGGGGAUCCGUCUCCUAAGAUAUAGUCGAGGCCCAGCGCGAAAGCCUGGGAGUAUCCGCAGAUACCGUCGUAGUCUUACGCGAAACGCCAAUAUGCUGAAAAACAAAAAACAAAAAACAAAAAAACCAAAAAACAAAACACAGAGCUCGGUACCCGGGGAUCCUCUAGAGCCACCAUGGAAGACGCCAAAAACAUAAAGAAAGGCCCGGCGCCAUUCUAUCCGCUGGAAGAUGGAACCGCUGGAGAGCAACUGCAUAAGGCUAUGAAGAGAUACGCCCUGGUUCCUGGAACAAUUGCUUUUACAGAUGCACAUAUCGAGGUGGA…
15	An PIE 2kb construct	GGGAGACCCAAGCUGGCUAGCGUUUAAACUUAAGCUUGGGAGACCCUCGACCGUCGAUUGUCCACUGGUCAACAAUAGAUGACUUACAACUAAUCGGAAGGUGCAGAGACUCGACGGGAGCUACCCUAACGUCAAGACGAGGGUAAAGAGAGAGUCCAAUUCUCAAAGCCAAUAGGCAGUAGCGAAAGCUGCAAGAGAAUGAAAAUCCGUUGACCUUAAACGGUCGUGUGGGUUCAAGUCCCUCCACCCCCACGCCGGAAACGCAAUAGCCGAAAAACAAAAAACAAAAAAAACAAAAAAAAAACCAAAAAAACAAAACACAUUAAAACAGCCUGUGGGUUGAUCCCACCCACAGGCCCAUUGGGCGCUAGCACUCUGGUAUCACGGUACCUUUGUGCG…
16	Linear Gluc	AGGGAAUAAACUAGUAUUCUUCUGGUCCCCACAGACUCAGAGAGAACCCGCCACCGGUACCCGGGGAUCCGCCACCAUGGGAGUCAAAGUUCUGUUUGCCCUGAUCUGCAUCGCUGUGGCCGAGGCCAAGCCCACCGAGAACAACGAAGACUUCAACAUCGUGGCCGUGGCCAGCAACUUCGCGACCACGGAUCUCGAUGCUGACCGCGGGAAGUUGCCCGGCAAGAAGCUGCCGCUGGAGGUGCUCAAAGAGAUGGAAGCCAAUGCCCGGAAAGCUGGCUGCACCAGGGGCUGUCUGAUCUGCCUGUCCCACAUCAAGUGCACGCCCAAGAUGAAGAAGUUCAUCCCAGGACGCUGCCACACCUACGAAGGCGACAAAGAGUCCGCACAGGGCGGCAU…
17	T4 PIE CVB3 Gluc	GGGAAAAAAACAAAAAAAAAAGAGAGCAGAUCUCUGAAUGGAAUUGGUUCUACAUAAAUGCCUAACGACUAUCCCUUUGGGGAGUAGGGUCAAGUGACUCGAAACGAUAGACAACUUGCUUUAACAAGUUGGAGAUAUAGUCUGCUCUGCAUGGUGACAUGCAGCUGGAUAUAAUUCCGGGGUAAGAUUAACGACCUUAUCUGAACAUAAUGCUACCGUUUAAUAUUGCGUCACGCGAAACGCCAAUAUGCUGAAAAACAAAAAACAAAAAACAAAAAAACCAAAAAACAAAACACAGGUACCCUUAAAACAGCCUGUGGGUUGAUCCCACCCACAGGCCCAUUGGGCGCUAGCACUCUGGUAUCACGGUACCUUUGUGCGCCUGUUUUAUACCCCCUC…
18	An PIE CVB3 Gluc	GGGAAAAAAACAAAAAAAAAAGAGAGCAGAUCUCUGAACAAUAGAUGACUUACAACUAAUCGGAAGGUGCAGAGACUCGACGGGAGCUACCCUAACGUCAAGACGAGGGUAAAGAGAGAGUCCAAUUCUCAAAGCCAAUAGGCAGUAGCGAAAGCUGCAAGAGAAUGAAAAUCCGUUGACCUUAAACGGUCGUGUGGGUUCAAGUCCCUCCACCCCCACGCGAAACGCCAAUAUGCUGAAAAACAAAAAACAAAAAACAAAAAAACCAAAAAACAAAACACAGGUACCCGGGGAUCCUCUAGAUUAAAACAGCCUGUGGGUUGAUCCCACCCACAGGCCCAUUGGGCGCUAGCACUCUGGUAUCACGGUACCUUUGUGCGCCUGUUUUAUACCCCCUCC…
19	Sd PIE CVB3 Gluc	GGGAAAAAAACAAAAAAAAAAGAGAGCAGAUCUCUGGUAGCGGGCACCCGUCGUAACGCGCGGUAGGGCGUCGGUCCCCCCUCCCACGGCGGAGGGGAGGCUUAAGGUACGUGCUAAACCCCCAGCGAUGGGGCCUGUAGGAAAAGCCCUGGUACGGCGAAGCCUACGGGGACCGCCCGAUGGCGGUCGGAUGCCGGCGGGCCACGGAGCCCCCGGCGUCGAUUGCUGUUAUGCCCUUAGAUGUUCGCGAAACGCCAAUAUGCUGAAAAACAAAAAACAAAAAACAAAAAAACCAAAAAACAAAACACAGGUACCCGGGGAUCCUCUAGAUUAAAACAGCCUGUGGGUUGAUCCCACCCACAGGCCCAUUGGGCGCUAGCACUCUGGUAUCACGGUACC…
20	Cb PIE CVB3 Gluc	GGGAAAAAAACAAAAAAAAAAGAGAGCAGAUCUCUGGAAACCCAACAGCCGUGUAUCGACUCAUAGGUUUCUAACCUUAAGAAAUGAAAUUUUCUUAAGUAAGAAAUACUAGGAUAGAAGUUUUAAACUAUAAUAUAGCUUCUAUAACAUGCCAAGGUACUUAAAACUUAUAAGUUUUAAGCACGAGAUAUAGUCAGUGCCAUUAGAGAUAAUGGAAUAGCAUGUCCCCUCGCCUCCACCAAUACGCGAAACGCCAAUAUGCUGAAAAACAAAAAACAAAAAACAAAAAAACCAAAAAACAAAACACAGGUACCCGGGGAUCCUCUAGAUUAAAACAGCCUGUGGGUUGAUCCCACCCACAGGCCCAUUGGGCGCUAGCACUCUGGUAUCACGGUACCU…
21	Sh PIE CVB3 Gluc	GGGAAAAAAACAAAAAAAAAAGAGAGCAGAUCUCUGGAAAUGGAGAAGGUGUAGAGACUGGAAGGCAGGUACCCUAACAGUAAAGCUGAGGGUAAAGGGACAGUCCAGACCACAAACUGGUUAAUCCAGGCAGUGAAAACUGUAGAUGGUAAGCAUAACGCGAAACGCCAAUAUGCUGAAAAACAAAAAACAAAAAACAAAAAAACCAAAAAACAAAACACAGAGCUCGGUACCCGGGGAUCCUCUAGAUUAAAACAGCCUGUGGGUUGAUCCCACCCACAGGCCCAUUGGGCGCUAGCACUCUGGUAUCACGGUACCUUUGUGCGCCUGUUUUAUACCCCCUCCCCCAACUGUAACUUAGAAGUAACACACACCGAUCAACAGUCAGCGUGGCACACC…
22	Po PIE CVB3 Gluc	GGGAAAAAAACAAAAAAAAAAGAGAGCAGAUCUCUGCCGGGGACCACGCGUGCAGUUCACAGACUAGAUGUCGGUGGGGGAUCCGUCUCCUAAGAUAUAGUCGAGGCCCAGCGCGAAAGCCUGGGAGUAUCCGCAGAUACCGUCGUAGUCUUACGCGAAACGCCAAUAUGCUGAAAAACAAAAAACAAAAAACAAAAAAACCAAAAAACAAAACACAGAGCUCGGUACCCGGGGAUCCUCUAGAUUAAAACAGCCUGUGGGUUGAUCCCACCCACAGGCCCAUUGGGCGCUAGCACUCUGGUAUCACGGUACCUUUGUGCGCCUGUUUUAUACCCCCUCCCCCAACUGUAACUUAGAAGUAACACACACCGAUCAACAGUCAGCGUGGCACACCAGCCA…
23	linearSPIKE-HiBit	AGGGAAUAAACUAGUAUUCUUCUGGUCCCCACAGACUCAGAGAGAACCCGCCACCGGAUCCGCCACCAUGUUCGUGUUCCUGGUGCUGCUGCCUCUGGUGUCCAGCCAGUGUGUGAACCUGCGCACCAGAACACAGCUGCCUCCAGCCUACACCAACAGCUUUACCAGAGGCGUGUACUACCCCGACAAGGUGUUCAGAUCCAGCGUGCUGCACUCUACCCAGGACCUGUUCCUGCCUUUCUUCAGCAACGUGACCUGGUUCCACGCCAUCCACGUGUCCGGCACCAAUGGCACCAAGAGAUUCGACAACCCCGUGCUGCCCUUCAACGACGGGGUGUACUUUGCCAGCACCGAGAAGUCCAACAUCAUCAGAGGCUGGAUCUUCGGCACCACACUGGA…
24	circSPIKE-HiBit	GGGAGACCCAAGCUGGCUAGCGUUUAAACUUAAGCUUCCGUCGAUUGUCCACUGGUCAACAAUAGAUGACUUACAACUAAUCGGAAGGUGCAGAGACUCGACGGGAGCUACCCUAACGUCAAGACGAGGGUAAAGAGAGAGUCCAAUUCUCAAAGCCAAUAGGCAGUAGCGAAAGCUGCAAGAGAAUGAAAAUCCGUUGACCUUAAACGGUCGUGUGGGUUCAAGUCCCUCCACCCCCACGCCGGAAACGCAAUAGCCGAAAAACAAAAAACAAAAAAAACAAAAAAAAAACCAAAAAAACAAAACACAGGUACCCGGGGAUCCUCUAGAUUAAAACAGCCUGUGGGUUGAUCCCACCCACAGGCCCAUUGGGCGCUAGCACUCUGGUAUCACGGUACC…
25	linearSPIKE	AGGAGACCCAAGCUGGCUAGCGUUUAAACUUAAGCUUGAGAAUAAACUAGUAUUCUUCUGGUCCCCACAGACUCAGAGAGAACCCGCCACCAUGUUCGUGUUCCUGGUGCUGCUGCCUCUGGUGUCCAGCCAGUGUGUGAACCUGCGCACCAGAACACAGCUGCCUCCAGCCUACACCAACAGCUUUACCAGAGGCGUGUACUACCCCGACAAGGUGUUCAGAUCCAGCGUGCUGCACUCUACCCAGGACCUGUUCCUGCCUUUCUUCAGCAACGUGACCUGGUUCCACGCCAUCCACGUGUCCGGCACCAAUGGCACCAAGAGAUUCGACAACCCCGUGCUGCCCUUCAACGACGGGGUGUACUUUGCCAGCACCGAGAAGUCCAACAUCAUCAGAGG…
26	circSPIKE	GGGAGACCCAAGCUGGCUAGCGUUUAAACUUAAGCUUCCGUCGAUUGUCCACUGGUCAACAAUAGAUGACUUACAACUAAUCGGAAGGUGCAGAGACUCGACGGGAGCUACCCUAACGUCAAGACGAGGGUAAAGAGAGAGUCCAAUUCUCAAAGCCAAUAGGCAGUAGCGAAAGCUGCAAGAGAAUGAAAAUCCGUUGACCUUAAACGGUCGUGUGGGUUCAAGUCCCUCCACCCCCACGCCGGAAACGCAAUAGCCGAAAAACAAAAAACAAAAAAAACAAAAAAAAAACCAAAAAAACAAAACACAGGUACCCGGGGAUCCUCUAGAUUAAAACAGCCUGUGGGUUGAUCCCACCCACAGGCCCAUUGGGCGCUAGCACUCUGGUAUCACGGUACC…
27	Sd circSPIKE	GGGAGACCCAAGCUGGCUAGCGUUUAAACUUAAGCUUCCGUCGAUUGUCCACUGGUCGUAGCGGGCACCCGUCGUAACGCGCGGUAGGGCGUCGGUCCCCCCUCCCACGGCGGAGGGGAGGCUUAAGGUACGUGCUAAACCCCCAGCGAUGGGGCCUGUAGGAAAAGCCCUGGUACGGCGAAGCCUACGGGGACCGCCCGAUGGCGGUCGGAUGCCGGCGGGCCACGGAGCCCCCGGCGUCGAUUGCUGUUAUGCCCUUAGAUGUUCGCCGGAAACGCAAUAGCCGAAAAACAAAAAACAAAAAAAACAAAAAAAAAACCAAAAAAACAAAACACAGGUACCCGGGGAUCCUCUAGAUUAAAACAGCCUGUGGGUUGAUCCCACCCACAGGCCCAUUGG…
28	circMNG	GGGAGACCCAAGCUGGCUAGCGUUUAAACUUAAGCUUCCGUCGAUUGUCCACUGGUCAACAAUAGAUGACUUACAACUAAUCGGAAGGUGCAGAGACUCGACGGGAGCUACCCUAACGUCAAGACGAGGGUAAAGAGAGAGUCCAAUUCUCAAAGCCAAUAGGCAGUAGCGAAAGCUGCAAGAGAAUGAAAAUCCGUUGACCUUAAACGGUCGUGUGGGUUCAAGUCCCUCCACCCCCACGCCGGAAACGCAAUAGCCGAAAAACAAAAAACAAAAAAAACAAAAAAAAAACCAAAAAAACAAAACACAGGUACCCGGGGAUCCUCUAGAUUAAAACAGCCUGUGGGUUGAUCCCACCCACAGGCCCAUUGGGCGCUAGCACUCUGGUAUCACGGUACC…
29	circSPIKE-62G-Hibit	GGGAGACCCAAGCUGGCUAGCGUUUAAACUUAAGCUUCCGUCGAUUGUCCACUGGUCAACAAUAGAUGACUUACAACUAAUCGGAAGGUGCAGAGACUCGACGGGAGCUACCCUAACGUCAAGACGAGGGUAAAGAGAGAGUCCAAUUCUCAAAGCCAAUAGGCAGUAGCGAAAGCUGCAAGAGAAUGAAAAUCCGUUGACCUUAAACGGUCGUGUGGGUUCAAGUCCCUCCACCCCCACGCCGGAAACGCAAUAGCCGAAAAACAAAAAACAAAAAAAACAAAAAAAAAACCAAAAAAACAAAACACAGGUACCCGGGGAUCCUCUAGAUUAAAACAGCCUGUGGGUUGAUCCCACCCACAGGCCCAUUGGGCGCUAGCACUCUGGUAUCGCGGUACC…
30	An PIE RFP	GGGAGACCCAAGCUGGCUAGCGUUUAAACUUAAGCUUCCGUCGAUUGUCCACUGGUCAACAAUAGAUGACUUACAACUAAUCGGAAGGUGCAGAGACUCGACGGGAGCUACCCUAACGUCAAGACGAGGGUAAAGAGAGAGUCCAAUUCUCAAAGCCAAUAGGCAGUAGCGAAAGCUGCAAGAGAAUGAAAAUCCGUUGACCUUAAACGGUCGUGUGGGUUCAAGUCCCUCCACCCCCACGCCGGAAACGCAAUAGCCGAAAAACAAAAAACAAAAAAAACAAAAAAAAAACCAAAAAAACAAAACACAGGUACCCGGGGAUCCUCUAGAAUGGCAAACCUGGACAAGAUGCUGAAUACCACAGUAACAGAGGUGCGGCAGUUCCUGCAGGUGGACAGA…
31	At PIE RFP	GGGAGACCCAAGCUGGCUAGCGUUUAAACUUAAGCUUCCGUCGAUUGUCCACUGGUCAAAUCCGGUGAAGGUGUAGAGACUGGAUGGGCAGCACCUAAAGGCCGCAAGGUCCACGGUGAAGGGACAGUCCAGACCACGAACGCCCUUAUCCGAUUGAGAUGGGCGGCGGCGAAAGCCGAAGCGGUAUGAAUCCUGGGGUCGGAGGUUCCGCCGGAAACGCAAUAGCCGAAAAACAAAAAACAAAAAAAACAAAAAAAAAACCAAAAAAACAAAACACAGGUACCCGGGGAUCCUCUAGAAUGGCAAACCUGGACAAGAUGCUGAAUACCACAGUAACAGAGGUGCGGCAGUUCCUGCAGGUGGACAGAGUGUGCGUGUUCCAGUUUGAGGAGGAUUAUA…
32	At mut4 PIE RFP	GGGAGACCCAAGCUGGCUAGCGUUUAAACUUAAGCUUCCGUCGAUUGUCCACUGGUCAAAUCCGGUGAAGGUGUAGAGACUGGAUGGGCAGCACCUAAAGGCCGCAAGGUCCACGGUGAAGGGACAGUCCAGACCACGAAGCCAAUAGGCGCGGCGAAAGCCGAAGCGGUAUGAAUCCUGGGGUCGGAGGUUCCGCCGGAAACGCAAUAGCCGAAAAACAAAAAACAAAAAAAACAAAAAAAAAACCAAAAAAACAAAACACAGGUACCCGGGGAUCCUCUAGAAUGGCAAACCUGGACAAGAUGCUGAAUACCACAGUAACAGAGGUGCGGCAGUUCCUGCAGGUGGACAGAGUGUGCGUGUUCCAGUUUGAGGAGGAUUAUAGCGGAGUGGUGGUGG…
33	At mut5 PIE RFP	GGGAGACCCAAGCUGGCUAGCGUUUAAACUUAAGCUUCCGUCGAUUGUCCACUGGUCAACAAUAGAUGACUUACAACUAAAAAUCCGGUGAAGGUGUAGAGACUGGAUGGGCAGCACCUAAAGGCCGCAAGGUCCACGGUGAAGGGACAGUCCAGACCACGAACGCCCUUAUCCGAUUGAGAUGGGCGGCGGCGAAAGCCGAAGCGGUAUGAAUCCUGGGGUCGGAGGUUCCGCCGGAAACGCAAUAGCCGAAAAACAAAAAACAAAAAAAACAAAAAAAAAACCAAAAAAACAAAACACAGGUACCCGGGGAUCCUCUAGAAUGGCAAACCUGGACAAGAUGCUGAAUACCACAGUAACAGAGGUGCGGCAGUUCCUGCAGGUGGACAGAGUGUGCGU…
34	T4 GII	GGGAAAAAAACAAAAAAAAACAGAGAUGUUUUCUUGGGUUAAUUGAGGCCUGAGUAUAAGGUGACUUAUACUUGUAAUCUAUCUAAACGGGGAACCUCUCUAGUAGACAAUCCCGUGCUAAAUUGUAGGACUAAUGGAAUUGGUUCUACAUAAAUGCCUAACGACUAUCCCUUUGGGGAGUAGGGUCAAGUGACUCGAAACGAUAGACAACUUGCUUUAACAAGUUGGAGAUAUAGUCUGCUCUGCAUGGUGACAUGCAGCUGGAUAUAAUUCCGGGGUAAGAUUAACGACCUUAUCUGAACAUAAUGCUACCGUUUAAUAUUGCGUCAAAAAAACAAAAAAAAACAAACUCGA
35	An GII	GGGAAAAAAACAAAAAAAAAAGACGCUACGGACUUAAAUAAUUGAGCCUUAAAGAAGAAAUUCUUUAAGUGGAUGCUCUCAAACUCAGGGAAACCUAAAUCUAGUUAUAGACAAGGCAAUCCUGAGCCAAGCCGAAGUAGUAAUUAGUAAGAACAAUAGAUGACUUACAACUAAUCGGAAGGUGCAGAGACUCGACGGGAGCUACCCUAACGUCAAGACGAGGGUAAAGAGAGAGUCCAAUUCUCAAAGCCAAUAGGCAGUAGCGAAAGCUGCAAGAGAAUGAAAAUCCGUUGACCUUAAACGGUCGUGUGGGUUCAAGUCCCUCCACCCCCAAAAAAACAAAAAAAAACAAACUCGA
36	Sd GII	GGGAAAAAAACAAAAAAAAAAGUUUGAGGCAAUAACAGGUUGACGACAAACAGGCCUGUGACAGCGGGGCUUCGAACUUUCCGUGUUUUUUUUUUUCUUCCGCUAGUCGAUCAUCCGUGACGGCCGGGCAAGCGCCCGAGUACCAGGACCGUCGGGCCCCCGAGAAGGGGGGGCCUAGGAUGCGGCAAGACGACCCGGUUCGGGGAACGCCAGCGUGCGCUGGCCGAUCCCGAGGCGAGGUGCCGUAGCGGGCACCCGUCGUAACGCGCGGUAGGGCGUCGGUCCCCCCUCCCACGGCGGAGGGGAGGCUUAAGGUACGUGCUAAACCCCCAGCGAUGGGGCCUGUAGGAAAAGCCCUGGUACGGCGAAGCCUACGGGGACCGCCCGAUGGCGGUCGGA…
37	Cb GII	GGGAAAAAAACAAAAAAAAACUUUCGGACAGGGGUUCGAUUCAAAAGAGUCGCCUUAUGAAGUGAUUCAUAAGUGAAAACUUGGCUUUAUCGGUGAAACCGAAACGUAAAGACGUCGGCAAUACCGAGUGGUAUGUGGGGAAACCCAACAGCCGUGUAUCGACUCAUAGGUUUCUAACCUUAAGAAAUGAAAUUUUCUUAAGUAAGAAAUACUAGGAUAGAAGUUUUAAACUAUAAUAUAGCUUCUAUAACAUGCCAAGGUACUUAAAACUUAUAAGUUUUAAGCACGAGAUAUAGUCAGUGCCAUUAGAGAUAAUGGAAUAGCAUGUCCCCUCGCCUCCACCAAUAAAAAAACAAAAAAAAACAAACUCGA
38	Sh GII	GGGAAAAAAACAAAAAAAAACUCAACGAGUAAGAUUGACUAAACGCUUAAAAGUUAUUCUUACUAUGGGCGGUACGUAAAGAAACUUACGUAUGUUUACCUGUCAAACUCGGGGAAGCCAAUAGCGCGGUAAUCCCGAACCAAGCUCCAGAAAUGGAGAAGGUGUAGAGACUGGAAGGCAGGUACCCUAACAGUAAAGCUGAGGGUAAAGGGACAGUCCAGACCACAAACUGGUUAAUCCAGGCAGUGAAAACUGUAGAUGGUAAGCAUAAAAAAAACAAAAAAAAACAAACUCGA
39	Gv GII	GGGAAAAAAACAAAAAAAAAGUUAGGGGAUCGAAGACGAUUUAAGAAGGGUCCGCGCCCCCCCCGGUGGGGGCCGGCUCGGUAUUUGGUCGUUAAAAGUAAGCUCAAAGUGUCUUGCUAGUCGCCGCGACCGCGGGGGCAACACCGUCAAACUGCGGGAACGUCCUAAAGCCUGAACUACCAAGCCGACGCCGAAAGGCGCCGGUGGCCGGGGUAAUGACCCAGGGUACGGUAACAACGUUCAGGAUGCGCCAAUGGAUAACCUGCAACCAAGCGCUACCGCCUAUUGGCCAUGCGUGCAGUUCACAGACUAGAUGUGGGUGGGGGGUUGUACCCCUUAAGAUAUAGUCGAAGCCCAGUGUGAAAGCCUGGGAUUAGUUGCAGAUACCGUCGUAGUCUU…
40	Po GII	GGGAAAAAAACAAAAAAAAAGUUAGGGGAUCGAAGACGAUUUAAGGAAGCCUCCCGGCCUGGUUUCCGUGGAAAUCAGGCCGGAGAUGGUAUUUGGUCGUCCAAAGUAAGCCUGAAAGGACUUGCUAGUCUCGGCCGUGGCCGAGGCGACACCGUCAAAUUGCGGGGACCUCCUAAAGCCUGGACUACCAAGCCGACGCCGAAAGGCGCCGGUGGCCGGGGUAAUGACCUAGGGUAUGGUAACAACGUCCGGGAUGUGACAAUGGACAAUCCGCAGCCAAGCGCUACCGCCCCUCCGGGGACCACGCGUGCAGUUCACAGACUAGAUGUCGGUGGGGGAUCCGUCUCCUAAGAUAUAGUCGAGGCCCAGCGCGAAAGCCUGGGAGUAUCCGCAGAUACC…
41	Bo GII	GGGAAAAAAACAAAAAAAAAGUUAGGGGAUCGAAGACGAUUUAACCACUGUAUUUGGUCGUCGAAAGUGAAAGCUAGUCCGCCACGGCGGGCGACACCGUCAAAUUGCGGGGAUCUCCUUAGAGCCCUCACCACACCCUGCGGCUAGAAAUAGCGGCAGGUCGUAAUAGUGUGGGGGAUUGGACAAUCCGCAGCCAAGUCCUUCCUACCCCGUAGCGAGUUACCCUGUAACGAGCUACCCUGUAGUGGAUGCAGUUCACAGACUAGACGUCGGUGGGGAGUGCCCUGGAGCACGUCUUAAAAUAUAGUCGAUACGGCACUGAAAGGUGCCGGUUUAAAGCAGAUACCGUCGUAGUCUUAAAAAAACAAAAAAAAACAAACUCGA
42	T4 GII mut1	GGGAAAAAAACAAAAAAAAACAGAGAUGUUUUCUUGGGUUAAUUGAGGCCUGAGUAUAAGGUGACUUAUACUUGUAAUCUAUCUAAACGGGGAACCUCUCUAGUAGACAAUCCCGUGCUAAAUUGUAGGACUAAUGGAAUUGGUUCUACAUAAAUGCCUAACGAUUAUCCCUUUGGGGAGUAGGGUCAAGUGACUCGAAACGAUAGACAACUUGCUUUAACAAGUUGGAGAUAUAGUCUGCUCUGCAUGGUGACAUGCAGCUGGAUAUAAUUCCGGGGUAAGAUUAACGACCUUAUCUGAACAUAAUGCUACCGUUUAAUAUUGCGUCAAAAAAACAAAAAAAAACAAACUCGA
43	T4 GII mut2	GGGAAAAAAACAAAAAAAAACAGAGAUGUUUUCUUGGGUUAAUUGAGGCCUGAGUAUAAGGUGACUUAUACUUGUAAUCUAUCUAAACGGGGAACCUCUCUAGUAGACAAUCCCGUGCUAAAUUGUAGGACUAAUGGAAUUGGUUCUACAUAAAUGCCUAACGACUAUCCCUUUGGGGAGUAGGGUCAAGUGACUCGAAACGAUAGACAACUUGCUUUAACAAGUUGGAGAUAUAAUCUGCUCUGCAUGGUGACAUGCAGCUGGAUAUAAUUCCGGGGUAAGAUUAACGACCUUAUCUGAACAUAAUGCUACCGUUUAAUAUUGCGUCAAAAAAACAAAAAAAAACAAACUCGA
44	T4 GII mut3	GGGAAAAAAACAAAAAAAAACAGAGAUGUUUUCUUGGGUUAAUUGAGGCCUGAGUAUAAGGUGACUUAUACUUGUAAUCUAUCUAAACGGGGAACCUCUCUAGUAGACAAUCCCGUGCUAAAUUGUAGGACUAAUGGAAUUGGUUCUACAUAAAUGCCUAACGAUUAUCCCUUUGGGGAGUAGGGUCAAGUGACUCGAAACGAUAGACAACUUGCUUUAACAAGUUGGAGAUAUAAUCUGCUCUGCAUGGUGACAUGCAGCUGGAUAUAAUUCCGGGGUAAGAUUAACGACCUUAUCUGAACAUAAUGCUACCGUUUAAUAUUGCGUCAAAAAAACAAAAAAAAACAAACUCGA
45	T4 PIE Gluc mut1	GGGAAAAAAACAAAAAAAAAAGAGAGCAGAUCUCUGAAUGGAAUUGGUUCUACAUAAAUGCCUAACGAUUAUCCCUUUGGGGAGUAGGGUCAAGUGACUCGAAACGAUAGACAACUUGCUUUAACAAGUUGGAGAUAUAGUCUGCUCUGCAUGGUGACAUGCAGCUGGAUAUAAUUCCGGGGUAAGAUUAACGACCUUAUCUGAACAUAAUGCUACCGUUUAAUAUUGCGUCACGCGAAACGCCAAUAUGCUGAAAAACAAAAAACAAAAAACAAAAAAACCAAAAAACAAAACACAGGUACCCGGGGAUCCGCCACCAUGGGAGUCAAAGUUCUGUUUGCCCUGAUCUGCAUCGCUGUGGCCGAGGCCAAGCCCACCGAGAACAACGAAGACUUCAAC…
46	T4 PIE Gluc mut2	GGGAAAAAAACAAAAAAAAAAGAGAGCAGAUCUCUGAAUGGAAUUGGUUCUACAUAAAUGCCUAACGACUAUCCCUUUGGGGAGUAGGGUCAAGUGACUCGAAACGAUAGACAACUUGCUUUAACAAGUUGGAGAUAUAAUCUGCUCUGCAUGGUGACAUGCAGCUGGAUAUAAUUCCGGGGUAAGAUUAACGACCUUAUCUGAACAUAAUGCUACCGUUUAAUAUUGCGUCACGCGAAACGCCAAUAUGCUGAAAAACAAAAAACAAAAAACAAAAAAACCAAAAAACAAAACACAGGUACCCGGGGAUCCGCCACCAUGGGAGUCAAAGUUCUGUUUGCCCUGAUCUGCAUCGCUGUGGCCGAGGCCAAGCCCACCGAGAACAACGAAGACUUCAAC…
47	T4 PIE Gluc mut3	GGGAAAAAAACAAAAAAAAAAGAGAGCAGAUCUCUGAAUGGAAUUGGUUCUACAUAAAUGCCUAACGAUUAUCCCUUUGGGGAGUAGGGUCAAGUGACUCGAAACGAUAGACAACUUGCUUUAACAAGUUGGAGAUAUAAUCUGCUCUGCAUGGUGACAUGCAGCUGGAUAUAAUUCCGGGGUAAGAUUAACGACCUUAUCUGAACAUAAUGCUACCGUUUAAUAUUGCGUCACGCGAAACGCCAAUAUGCUGAAAAACAAAAAACAAAAAACAAAAAAACCAAAAAACAAAACACAGGUACCCGGGGAUCCGCCACCAUGGGAGUCAAAGUUCUGUUUGCCCUGAUCUGCAUCGCUGUGGCCGAGGCCAAGCCCACCGAGAACAACGAAGACUUCAAC…
48	GvPo PIE Gluc	GGGAAAAAAACAAAAAAAAAAGAGAGCAGAUCUCUGAUUGGCCAUGCGUGCAGUUCACAGACUAGAUGUGGGUGGGGGGUUGUACCCCUUAAGAUAUAGUCGAAGCCCAGUGUGAAAGCCUGGGAUUAGUUGCAGAUACCGUCGUAGUCUUACGCGAAACGCCAAUAUGCUGAAAAACAAAAAACAAAAAACAAAAAAACCAAAAAACAAAACACAGGUACCCGGGGAUCCUCUAGAGCCACCAUGGGAGUCAAAGUUCUGUUUGCCCUGAUCUGCAUCGCUGUGGCCGAGGCCAAGCCCACCGAGAACAACGAAGACUUCAACAUCGUGGCCGUGGCCAGCAACUUCGCGACCACGGAUCUCGAUGCUGACCGCGGGAAGUUGCCCGGCAAGAAGCUG…
49	PoGv PIE Gluc	GGGAAAAAAACAAAAAAAAAAGAGAGCAGAUCUCUGCCGGGGACCACGCGUGCAGUUCACAGACUAGAUGUCGGUGGGGGAUCCGUCUCCUAAGAUAUAGUCGAGGCCCAGCGCGAAAGCCUGGGAGUAUCCGCAGAUACCGUCGUAGUCUUACGCGAAACGCCAAUAUGCUGAAAAACAAAAAACAAAAAACAAAAAAACCAAAAAACAAAACACAGAGCUCGGUACCCGGGGAUCCUCUAGAGCCACCAUGGGAGUCAAAGUUCUGUUUGCCCUGAUCUGCAUCGCUGUGGCCGAGGCCAAGCCCACCGAGAACAACGAAGACUUCAACAUCGUGGCCGUGGCCAGCAACUUCGCGACCACGGAUCUCGAUGCUGACCGCGGGAAGUUGCCCGGCAA…
50	T4 PIE N60 Gluc	GGGAAAAAAACAAAAAAAAAAGAGAGCAGAUCUCUGAAUGGAAUUGGUUCUACAUAAAUGCCUAACGACUAUCCCUUUGGGGAGUAGGGUCAAGUGACUCGAAACGAUAGACAACUUGCUUUAACAAGUUGGAGAUAUAGUCUGCUCUGCAUGGUGACAUGCAGCUGGAUAUAAUUCCGGGGUAAGAUUAACGACCUUAUCUGAACAUAAUGNNNNNNNNNNNNNNNNNNNNNNNNNNNNNNCGCGAAACGCCAAUAUGCUGUUUACUUCUUAUUCUAAUCAUUCUUUAUUCUUAUUCUUAUUCAUGGUACCCGGGGAUCCGCCACCAUGGGAGUCAAAGUUCUGUUUGCCCUGAUCUGCAUCGCUGUGGCCGAGGCCAAGCCCACCGAGAACAACGAA…
51	An PIE N60 Gluc	GGGAAAAAAACAAAAAAAAAAGAGAGCAGAUCUCUGAACAAUAGAUGACUUACAACUAAUCGGAAGGUGCAGAGACUCGACGGGAGCUACCCUAACGUCAAGACGAGGGUAAAGAGAGAGUCCAAUUCUCAAAGCCAAUAGGCAGUAGCGAAAGCUGCAAGAGAAUGNNNNNNNNNNNNNNNNNNNNNNNNNNNNNNCGCGAAACGCCAAUAUGCUGUUUACUUCUUAUUCUAAUCAUUCUUUAUUCUUAUUCUUAUUCAUGGUACCCGGGGAUCCGCCACCAUGGGAGUCAAAGUUCUGUUUGCCCUGAUCUGCAUCGCUGUGGCCGAGGCCAAGCCCACCGAGAACAACGAAGACUUCAACAUCGUGGCCGUGGCCAGCAACUUCGCGACCACGGAU…
52	Sd PIE N60 Gluc	GGGAAAAAAACAAAAAAAAAAGAGAGCAGAUCUCUGGUAGCGGGCACCCGUCGUAACGCGCGGUAGGGCGUCGGUCCCCCCUCCCACGGCGGAGGGGAGGCUUAAGGUACGUGCUAAACCCCCAGCGAUGGGGCCUGUAGGAAAAGCCCUGGUACGGCGAAGCCUACGGGGACCGCCCGAUGGCGGUCGGAUGCCGGCGGGCCACGGAGCCCCCGGCGUCGAUUGNNNNNNNNNNNNNNNNNNNNNNNNNNNNNNCGCGAAACGCCAAUAUGCUGUUUACUUCUUAUUCUAAUCAUUCUUUAUUCUUAUUCUUAUUCAUGGUACCCGGGGAUCCGCCACCAUGGGAGUCAAAGUUCUGUUUGCCCUGAUCUGCAUCGCUGUGGCCGAGGCCAAGCCCAC…
53	Cb PIE N60 Gluc	GGGAAAAAAACAAAAAAAAAAGAGAGCAGAUCUCUGGAAACCCAACAGCCGUGUAUCGACUCAUAGGUUUCUAACCUUAAGAAAUGAAAUUUUCUUAAGUAAGAAAUACUAGGAUAGAAGUUUUAAACUAUAAUAUAGCUUCUAUAACAUGCCAAGGUACUUAAAACUUAUAAGUUUUAAGCACGAGAUAUAGUCAGUGCCAUUAGAGAUAAUGGAAUAGCAUGNNNNNNNNNNNNNNNNNNNNNNNNNNNNNNCGCGAAACGCCAAUAUGCUGUUUACUUCUUAUUCUAAUCAUUCUUUAUUCUUAUUCUUAUUCAUGGUACCCGGGGAUCCGCCACCAUGGGAGUCAAAGUUCUGUUUGCCCUGAUCUGCAUCGCUGUGGCCGAGGCCAAGCCCACC…
54	Sh PIE N60 Gluc	GGGAAAAAAACAAAAAAAAAAGAGAGCAGAUCUCUGGAAAUGGAGAAGGUGUAGAGACUGGAAGGCAGGUACCCUAACAGUAAAGCUGAGGGUAAAGGGACAGUCCAGACCACAAACUGGUUAAUCCAGGCAGUGAAAACUGUAGAUGGUAAGNNNNNNNNNNNNNNNNNNNNNNNNNNNNNNCGCGAAACGCCAAUAUGCUGUUUACUUCUUAUUCUAAUCAUUCUUUAUUCUUAUUCUUAUUCAUGAGCUCGGUACCCGGGGAUCCUCUAGAGCCACCAUGGGAGUCAAAGUUCUGUUUGCCCUGAUCUGCAUCGCUGUGGCCGAGGCCAAGCCCACCGAGAACAACGAAGACUUCAACAUCGUGGCCGUGGCCAGCAACUUCGCGACCACGGAUCU…
55	Po PIE N60 Gluc	GGGAAAAAAACAAAAAAAAAAGAGAGCAGAUCUCUGCCGGGGACCACGCGUGCAGUUCACAGACUAGAUGUCGGUGGGGGAUCCGUCUCCUAAGAUAUAGUCGAGGCCCAGCGCGAAAGCCUGGGAGUAUCCGNNNNNNNNNNNNNNNNNNNNNNNNNNNNNNCGCGAAACGCCAAUAUGCUGUUUACUUCUUAUUCUAAUCAUUCUUUAUUCUUAUUCUUAUUCAUGAGCUCGGUACCCGGGGAUCCUCUAGAGCCACCAUGGGAGUCAAAGUUCUGUUUGCCCUGAUCUGCAUCGCUGUGGCCGAGGCCAAGCCCACCGAGAACAACGAAGACUUCAACAUCGUGGCCGUGGCCAGCAACUUCGCGACCACGGAUCUCGAUGCUGACCGCGGGAAGU…
56	T4 PIE v4.2 Gluc	GGGAAAAAAACAAAAAAAAAAGAGAGCAGAUCUCUGAAUGGAAUUGGUUCUACAUAAAUGCCUAACGACUAUCCCUUUGGGGAGUAGGGUCAAGUGACUCGAAACGAUAGACAACUUGCUUUAACAAGUUGGAGAUAUAGUCUGCUCUGCAUGGUGACAUGCAGCUGGAUAUAAUUCCGGGGUAAGAUUAACGACCUUAUCUGAACAUAAUGUAAUCCAAAGCAACAAAACCAAAGUUGGACCGCGAAACGCCAAUAUGCUGAAAAACAAAAAACAAAAAACAAAAAAACCAAAAAACAAAACACAGGUACCCGGGGAUCCUCUAGAGCCACCAUGGGAGUCAAAGUUCUGUUUGCCCUGAUCUGCAUCGCUGUGGCCGAGGCCAAGCCCACCGAGAAC…
57	An PIE v4.2 Gluc (-S1 motif)	GGGAAAAAAACAAAAAAAAAAGAGAGCAGAUCUCUGAACAAUAGAUGACUUACAACUAAUCGGAAGGUGCAGAGACUCGACGGGAGCUACCCUAACGUCAAGACGAGGGUAAAGAGAGAGUCCAAUUCUCAAAGCCAAUAGGCAGUAGCGAAAGCUGCAAGAGAAUGACGUCACUAGCAAGCCCUACGGCGAUAAUUCGCGAAACGCCAAUAUGCUGAAAAACAAAAAACAAAAAACAAAAAAACCAAAAAACAAAACACAGGUACCCGGGGAUCCUCUAGAGCCACCAUGGGAGUCAAAGUUCUGUUUGCCCUGAUCUGCAUCGCUGUGGCCGAGGCCAAGCCCACCGAGAACAACGAAGACUUCAACAUCGUGGCCGUGGCCAGCAACUUCGCGACC…
58	Sh PIE v4.2 Gluc	GGGAAAAAAACAAAAAAAAAAGAGAGCAGAUCUCUGGAAAUGGAGAAGGUGUAGAGACUGGAAGGCAGGUACCCUAACAGUAAAGCUGAGGGUAAAGGGACAGUCCAGACCACAAACUGGUUAAUCCAGGCAGUGAAAACUGUAGAUGGUAAGCUCCUGCCCGAGUAGGCGCCCCGGUAACUUCGCGAAACGCCAAUAUGCUGAAAAACAAAAAACAAAAAACAAAAAAACCAAAAAACAAAACACAGAGCUCGGUACCCGGGGAUCCUCUAGAGCCACCAUGGGAGUCAAAGUUCUGUUUGCCCUGAUCUGCAUCGCUGUGGCCGAGGCCAAGCCCACCGAGAACAACGAAGACUUCAACAUCGUGGCCGUGGCCAGCAACUUCGCGACCACGGAUCU…
59	Po PIE v4.2 Gluc	GGGAAAAAAACAAAAAAAAAAGAGAGCAGAUCUCUGCCGGGGACCACGCGUGCAGUUCACAGACUAGAUGUCGGUGGGGGAUCCGUCUCCUAAGAUAUAGUCGAGGCCCAGCGCGAAAGCCUGGGAGUAUCCGUCUUACAUCGAUAAUACUAAGCACAUGCGACGCGAAACGCCAAUAUGCUGAAAAACAAAAAACAAAAAACAAAAAAACCAAAAAACAAAACACAGAGCUCGGUACCCGGGGAUCCUCUAGAGCCACCAUGGGAGUCAAAGUUCUGUUUGCCCUGAUCUGCAUCGCUGUGGCCGAGGCCAAGCCCACCGAGAACAACGAAGACUUCAACAUCGUGGCCGUGGCCAGCAACUUCGCGACCACGGAUCUCGAUGCUGACCGCGGGAAGU…
60	An PIE v4.3 Gluc (+S1 motif)	GGGAAAAAAACAAAAAAAAAAGAGAGCAGAUCUCUGAACAAUAGAUGACUUACAACUAAUCGGAAGGUGCAGAGACUCGACGGGAGCUACCCUAACGUCAAGACGAGGGUAAAGAGAGAGUCCAAUUCUCAAAGCCAAUAGGCAGUAGCGAAAGCUGCAAGAGAAUGAAGAUAGUAGCGGGCCGGGGCGCGAAACGCCAAUAUGCUGAAAAACAAAAAACAAAAAACAAAAAAACCAAAAAACAAAACACAGGUACCCGGGGAUCCUCUAGAGCCACCAUGGGAGUCAAAGUUCUGUUUGCCCUGAUCUGCAUCGCUGUGGCCGAGGCCAAGCCCACCGAGAACAACGAAGACUUCAACAUCGUGGCCGUGGCCAGCAACUUCGCGACCACGGAUCUCG…
61	T4 PIE CVB3 hEPO Hibit	GGGAGACCCAAGCUGGCUAGCGUUUAAACUUAAGCUUCCGUCGAUUGUCCACUGGUCAAUGGAAUUGGUUCUACAUAAAUGCCUAACGACUAUCCCUUUGGGGAGUAGGGUCAAGUGACUCGAAACGAUAGACAACUUGCUUUAACAAGUUGGAGAUAUAGUCUGCUCUGCAUGGUGACAUGCAGCUGGAUAUAAUUCCGGGGUAAGAUUAACGACCUUAUCUGAACAUAAUGCUACCGUUUAAUAUUGCGUCACGCCGGAAACGCAAUAGCCGAAAAACAAAAAACAAAAAAAACAAAAAAAAAACCAAAAAAACAAAACACAGGUACCCGGGGAUCCUCUAGAUUAAAACAGCCUGUGGGUUGAUCCCACCCACAGGCCCAUUGGGCGCUAGCACUC…
62	T4SdEx PIE CVB3 hEPO Hibit	GGGAGACCCAAGCUGGCUAGCGUUUAAACUUAAGCUUCCGUCGAUUGUCCACUGGUCAAUGGAAUUGGUUCUACAUAAAUGCCUAACGACUAUCCCUUUGGGGAGUAGGGUCAAGUGACUCGAAACGAUAGACAACUUGCUUUAACAAGUUGGAGAUAUAGUCUGCUCUGCAUGGUGACAUGCAGCUGGAUAUAAUUCCGGGGUAAGAUUAACGACCUUAUCUGAACAUAAUGCUGUUAUGCCCUUAGAUGUUCGCCGGAAACGCAAUAGCCGAAAAACAAAAAACAAAAAAAACAAAAAAAAAACCAAAAAAACAAAACACAGGUACCCGGGGAUCCUCUAGAUUAAAACAGCCUGUGGGUUGAUCCCACCCACAGGCCCAUUGGGCGCUAGCACUCU…

## Sheet: Primer
#	Primers
1	Junction R	ACTTGCCTGTCGCTCTATCTTCCAGCATATTGGCGTTTCGCG
2	T4 junction F	GCCAGGTGGACAAGATCAA
3	T4 junction R	CAGCATATTGGCGTTTCGCG
4	An junction F	GCCAGGTGGACAAGATCAA
5	An junction R	CAGCATATTGGCGTTTCGCG
6	Sd junction F	GCCAGGTGGACAAGATCAA
7	Sd junction R	CAGCATATTGGCGTTTCGCG
8	Cb junction F	GCCAGGTGGACAAGATCAA
9	Cb junction R	CAGCATATTGGCGTTTCGCG
10	Sh junction F	GCCAGGTGGACAAGATCAA
11	Sh junction R	GGTACCGAGCTCTGTGTTTTG
12	Po junction F	GCCAGGTGGACAAGATCAA
13	Po junction R	CAGCATATTGGCGTTTCGCG
14	T4 full circle F	TTTCTGTTGGTGCTGATATTGCCTACCGTTTAATATTGCGTCA
15	T4 full circle R	ACTTGCCTGTCGCTCTATCTTCCAGCATATTGGCGTTTCGCG
16	An full circle F	TTTCTGTTGGTGCTGATATTGCAAAATCCGTTGACCTTAAACG
17	An full circle R	ACTTGCCTGTCGCTCTATCTTCCAGCATATTGGCGTTTCGCG
18	Sd full circle F	TTTCTGTTGGTGCTGATATTGCCTGTTATGCCCTTAGATGTT
19	Sd full circle R	ACTTGCCTGTCGCTCTATCTTCCAGCATATTGGCGTTTCGCG
20	Cb full circle F	TTTCTGTTGGTGCTGATATTGCTCCCCTCGCCTCCACCAATA
21	Cb full circle R	ACTTGCCTGTCGCTCTATCTTCCAGCATATTGGCGTTTCGCG
22	Sh full circle F	TTTCTGTTGGTGCTGATATTGCCATAACGCGAAACGC
23	Sh full circle R	ACTTGCCTGTCGCTCTATCTTCGGTACCGAGCTCTGTGTTTTG
24	Po full circle F	TTTCTGTTGGTGCTGATATTGCCAGATACCGTCGTAGTCTTA
25	Po full circle R	ACTTGCCTGTCGCTCTATCTTCCAGCATATTGGCGTTTCGCG
26	N60 junction F	AGGGGGCCGGTGGTGACTAA
27	N60 junction R1	GGATCCCCGGGTACCATGAAT
28	N60 junction R2	CCCGGGTACCGAGCTCATGA
29	qIFNB F	CTCCTGTTGTGCTTCTCCACT
30	qIFNB R	GGCAGTATTCAAGCCTCCCA
31	qIFIT1 F	TCAGGTCAAGGATAGTCTGGAG
32	qIFIT1 R	AGGTTGTGTATTCCCACACTGTA
33	qSDHA F	TGGGAACAAGAGGGCATCTG
34	qSDHA R	CCACCACTGCATCAAATTCATG
35	qSPIKE F	GCTGTTCCGGAAGTCCAATC
36	qSPIKE R	GTAGGACTGCAGTGGGAAGT
