# Supplementary material for: Characterization of group I introns in generating circular RNAs as vaccines
Source: Nucleic Acids Res. 2025 Feb 28;53(4):gkaf089. doi: 10.1093/nar/gkaf089 (PMC11879131; doi:10.1093/nar/gkaf089)
Supplement: gkaf089_Supplemental_Files [file gkaf089_supplemental_files.zip › Supplementary table 2 CVB3 mutant IRES 241120.xlsx]

## Sheet: CVB3 
Position	Ref	VarAllele	VarFreq_Sorted_EP	Pvalue_Sorted_EP	VarFreq_fraction11	Pvalue_fraction11	VarFreq_fraction12	Pvalue_fraction12	VarFreq_mean	tested
28	C	A	19.23	0	35.99	0	50.01	0	35.99	1
221	A	G	6.7	1.2e-127	12.61	3.28e-265	19.82	0	12.61	0
497	A	G	6.92	6.95e-117	12.6	2.26e-239	18.98	0	12.6	0
348	A	T	5.65	3.07e-116	10.93	2.65e-245	17.4	0	10.93	0
62	A	G	4.17	1.11e-69	8.93	1.69e-165	7.95	1.27e-145	8.93	1
339	C	A	3.34	1.9e-59	7.1	2.09e-141	4.6	4.95e-87	7.1	1
287	T	A	2.97	3.82e-49	6.65	5.63e-127	4.23	1.28e-75	6.65	1
109	T	C	3	5.59e-55	6.63	1.73e-134	3.95	8.36e-75	6.63	1
583	G	A	2.95	6.33e-53	6.35	4.25e-127	4.06	8.74e-78	6.35	0
92	C	T	2.22	4.31e-29	5.01	2.93e-74	3.16	7.71e-45	5.01	1
413	A	G	3.33	1.44e-58	4.89	2.64e-94	6.96	5.85e-139	4.89	0
77	G	A	2.98	2.51e-48	4.8	1.8e-81	5.89	3.9e-103	4.8	1
31	C	T	1.96	6.33e-28	4.33	4.22e-72	6.28	5.42e-109	4.33	0
554	T	G	2.2	1.33e-38	4.13	7.54e-79	5.4	1.24e-105	4.13	0
395	G	A	1.9	3.37e-28	3.85	1.23e-66	6.04	2.32e-107	3.85	0
420	G	T	1.89	1.24e-27	3.64	5.41e-61	5.96	1.23e-104	3.64	0
218	A	T	1.96	1.94e-31	3.35	4.83e-60	4.69	3.52e-86	3.35	1
49	G	A	4.08	2.71e-51	3.14	1.12e-41	2.69	6.93e-35	3.14	0
500	C	A	1.44	1.4e-21	3.13	8.99e-57	4.89	1.55e-92	3.13	0
617	T	A	1.24	5e-15	3.11	1.24e-48	2.18	8.26e-33	3.11	0
399	G	A	3.5	1.77e-55	3.07	4.8e-50	3.83	1.62e-62	3.07	0
534	G	A	1.47	2.64e-21	3.07	4.07e-54	2.21	6.95e-37	3.07	0
170	A	G	3.71	1.48e-48	2.81	1.64e-37	2.94	1.09e-38	2.81	0
528	T	G	1.14	2.67e-15	2.77	2.32e-47	1.34	6.4e-20	2.77	0
270	G	A	1.28	4.29e-19	2.64	4.79e-47	3.83	9.13e-71	2.64	0
8	A	G	3.29	5.05e-60	2.52	9.79e-45	2.48	1.4e-43	2.52	0
127	G	A	2.62	8.7e-29	2.52	1.65e-30	2.19	1.42e-25	2.52	0
702	T	C	1.06	6.39e-17	2.5	2.45e-49	3.09	2.06e-63	2.5	0
185	G	A	1.62	8.47e-23	2.49	4.49e-38	2.83	6.8e-44	2.49	0
316	A	G	1.22	2.18e-16	2.47	4.51e-38	1.33	2.79e-18	2.47	0
28	C	T	1.07	1.29e-15	2.44	1.12e-42	2.73	1.1e-49	2.44	0
497	A	G	1.07	3.28e-14	2.37	6.04e-39	2.82	3.08e-47	2.37	0
71	T	A	0.98	3.19e-11	2.36	2.12e-31	1.05	4.6e-12	2.36	0
644	A	T	0.9	5.62e-13	2.36	3.93e-44	3.46	6.72e-68	2.36	0
124	A	-C	1.85	4.35e-29	2.31	6.1e-39	2.7	2.66e-46	2.31	0
466	G	A	0.96	8.43e-15	2.27	1.52e-43	1.16	1.31e-19	2.27	0
189	G	C	2.62	1.78e-35	2.26	2.14e-31	2.08	3.14e-28	2.26	0
43	G	A	1.01	5.27e-11	2.2	8.37e-31	1.01	1.36e-12	2.2	0
625	T	A	1.07	7.28e-13	2.2	2.15e-33	2.9	8.29e-45	2.2	0
219	G	A	0.96	6.61e-13	2.19	4.92e-36	0.94	6.63e-13	2.19	0
319	T	A	1.01	6.6e-13	2.16	5.06e-34	1.01	1.07e-13	2.16	0
184	G	A	1.83	1.44e-19	2.14	7.42e-26	2.24	5.15e-27	2.14	0
513	G	A	1.14	3.5e-17	2.12	3.03e-37	3.22	5.99e-60	2.12	0
204	G	A	0.93	1.99e-13	2.09	8.09e-36	3.11	1.23e-57	2.09	0
343	G	A	0.85	3.34e-12	2.09	2.25e-38	1.79	1.51e-31	2.09	0
80	T	C	0.88	1.35e-11	2.06	1.38e-32	1.78	1.84e-27	2.06	0
584	C	T	0.98	8.4e-15	2.05	1.63e-37	2.55	9.05e-49	2.05	0
697	A	T	0.81	6.04e-12	2.05	3.21e-39	1.76	6.01e-33	2.05	0
156	C	T	0.99	1.53e-14	2.04	8.2e-36	3.09	1.39e-57	2.04	0
146	A	G	1.05	2.71e-15	1.95	2.01e-33	2.72	3.2e-48	1.95	0
382	G	T	0.92	1.34e-11	1.88	3.64e-29	1.57	1.58e-23	1.88	0
228	G	A	2.11	2.28e-31	1.86	1.79e-27	2.16	1.33e-32	1.86	0
401	T	C	1.02	1.36e-12	1.86	1.26e-27	2.54	1.25e-38	1.86	0
164	T	C	1.1	1.45e-15	1.85	2.53e-28	1.66	6.17e-25	1.85	0
252	G	T	0.85	6.66e-07	1.81	5.14e-18	2.34	2.17e-24	1.81	0
619	T	C	0.85	3.26e-10	1.8	6.62e-27	2.44	4.53e-38	1.8	0
609	C	A	1.4	7.05e-19	1.76	2.44e-26	2.35	1.27e-36	1.76	0
63	C	T	0.67	4.79e-08	1.75	6.72e-27	2.1	3.68e-33	1.75	0
152	G	A	0.9	2.44e-11	1.75	1.28e-26	2.55	3.01e-41	1.75	0
436	T	C	1.02	3.15e-14	1.74	1.38e-28	1.62	4.8e-26	1.74	0
20	G	C	1.55	5.31e-20	1.71	6.2e-24	1.39	3.73e-19	1.71	0
389	C	T	0.86	3.34e-12	1.71	1.42e-29	2.36	1.06e-42	1.71	0
465	G	T	0.85	1.02e-12	1.71	2.97e-31	1.91	1.65e-35	1.71	0
48	A	C	2.7	9.91e-34	1.69	1.54e-21	1.41	2.71e-17	1.69	0
370	C	T	0.86	4.44e-11	1.66	4.77e-26	1.37	9.56e-21	1.66	0
430	T	C	1.96	2.09e-24	1.66	2.11e-21	2.16	8.44e-29	1.66	0
168	G	A	0.71	5.18e-07	1.62	1.49e-19	0.87	2.37e-09	1.62	0
276	G	A	0.84	1.85e-12	1.56	2.5e-27	1.45	7.98e-25	1.56	0
303	C	T	0.59	2.06e-06	1.55	3.12e-22	0.6	3.77e-07	1.55	0
371	G	A	1.07	4.99e-15	1.55	2.32e-24	1.71	3.57e-27	1.55	0
81	G	A	0.7	1.95e-09	1.54	3.16e-24	2.48	1.34e-41	1.54	0
296	G	A	0.97	4.31e-09	1.54	2.67e-17	2.33	6.9e-28	1.54	0
616	A	G	0.93	1.78e-10	1.53	1.14e-21	1.07	3.32e-14	1.53	0
393	T	A	0.67	2.71e-08	1.52	2.3e-24	1.95	2.7e-32	1.52	0
673	T	A	0.84	1.72e-13	1.52	1.95e-28	1.02	1.02e-17	1.52	0
271	T	A	0.86	7.43e-12	1.5	1.23e-24	1.62	1.31e-26	1.5	0
64	G	A	2	4.56e-29	1.46	7.94e-21	1.61	2.33e-23	1.46	0
149	C	T	0.69	8.65e-09	1.46	5.8e-23	1.14	6.53e-17	1.46	0
72	T	C	0.48	3.24e-05	1.44	1.51e-20	1.69	1.71e-24	1.44	0
521	G	A	1.29	1.22e-19	1.44	1.9e-23	1.5	6.5e-25	1.44	0
638	C	T	0.67	1.99e-09	1.42	1.19e-25	1.81	4.4e-34	1.42	0
449	T	A	0.56	7.88e-07	1.4	1.1e-22	0.95	3.17e-14	1.4	0
56	G	C	1.54	4.47e-15	1.39	1.63e-14	1.54	1.25e-15	1.39	0
295	A	G	1.47	3.04e-14	1.39	8.63e-15	1.34	3.09e-14	1.39	0
391	C	A	0.8	3.5e-11	1.39	3.61e-23	2.05	2.21e-36	1.39	0
111	A	G	0.69	8.65e-09	1.38	7.54e-22	1.63	2.52e-26	1.38	0
526	A	G	0.6	2.6e-07	1.35	1.43e-21	1.4	3.98e-22	1.35	0
137	C	G	1.41	1.96e-19	1.33	2.79e-18	1.26	9.18e-18	1.33	0
96	C	T	1.13	1.34e-12	1.29	1.42e-15	0.95	9.71e-11	1.29	0
95	C	T	1.33	1.1e-13	1.27	1.11e-13	1.09	1.7e-11	1.27	0
38	A	G	1.53	7.34e-18	1.26	9.29e-15	0.91	1.78e-10	1.26	0
261	A	C	1.73	1.25e-25	1.24	5.3e-18	1.3	1.5e-18	1.24	0
471	T	C	0.52	5.17e-07	1.24	8.7e-22	1.67	2.99e-31	1.24	0
212	G	T	0.52	4.06e-06	1.23	1.52e-18	0.62	8.46e-08	1.23	0
70	T	C	1.8	5.65e-22	1.2	3.26e-14	1.31	7.56e-16	1.2	0
190	A	C	1.25	3.12e-14	1.2	1.13e-13	1.36	1.88e-16	1.2	0
560	T	A	0.72	1.52e-09	1.2	2.85e-18	1.06	1.46e-15	1.2	0
620	A	C	1.06	8.48e-12	1.2	7.67e-16	1.2	1.44e-15	1.2	0
120	A	G	1.22	2.85e-18	1.17	5.37e-18	1.01	5.04e-15	1.17	0
360	G	A	0.51	1.37e-06	1.15	2.9e-18	1.34	8.51e-22	1.15	0
165	C	G	1.31	1.29e-15	1.14	3.91e-13	1.03	8.5e-12	1.14	0
647	A	G	0.96	1.21e-12	1.11	2.27e-16	0.86	4.09e-12	1.11	0
157	G	A	0.8	4.46e-11	1.1	6.55e-17	0.9	3.64e-13	1.1	0
488	A	G	1.23	3.45e-17	1.1	4.22e-16	1.23	2.84e-18	1.1	0
542	G	A	1.24	3.45e-17	1.1	7.83e-16	1.36	3.39e-20	1.1	0
598	A	G	1.18	1.87e-17	1.1	6.57e-17	0.94	3.19e-14	1.1	0
51	A	G	1.05	2.02e-10	1.09	4.88e-12	0.79	4.84e-08	1.09	0
404	A	G	0.92	3.78e-10	1.09	3.94e-13	0.9	3.25e-10	1.09	0
434	G	A	0.59	6.26e-06	1.06	2.13e-13	1.25	4.07e-16	1.06	0
445	G	A	1.18	1.87e-17	1.06	2.29e-16	0.86	1.23e-12	1.06	0
474	T	C	0.49	2.57e-06	1.06	5.47e-18	1.38	8.11e-25	1.06	0
386	A	G	0.64	1.9e-08	1.03	2.18e-16	1.47	4.22e-25	1.03	0
606	G	A	1.62	2.96e-23	1.03	9.27e-15	1.07	2.7e-15	1.03	0
231	C	G	1.03	9.16e-12	1.02	1.57e-11	1.02	1.57e-11	1.02	0
285	T	C	0.49	1.19e-05	1	9.32e-15	0.49	6.96e-06	1	0
502	G	T	0.43	3.41e-05	1	4.58e-15	1.16	5.37e-18	1	0
496	A	G	1.39	3.74e-19	0.99	3.61e-13	0.85	8.03e-11	0.99	0
179	A	+C	0.94	1.65e-08	0.98	7.3e-10	0.79	1.96e-07	0.98	0
325	A	C	1	1.71e-11	0.97	2.89e-11	1.23	9.35e-15	0.97	0
432	G	C	1.23	3.25e-14	0.96	1.58e-11	1.1	2.12e-13	0.96	0
247	A	G	1.07	2.7e-15	0.95	5.87e-14	0.93	1.99e-13	0.95	0
415	G	C	0.95	4.04e-12	0.93	6.66e-13	0.76	4.73e-10	0.93	0
444	A	G	0.65	2.72e-08	0.89	3.65e-13	0.73	2.64e-10	0.89	0
559	G	A	0.92	6.68e-13	0.89	1.22e-12	0.91	6.68e-13	0.89	0
162	G	A	0.78	1.08e-09	0.87	8.02e-11	0.74	8.61e-09	0.87	0
54	C	A	0.44	0.000761	0.84	4.35e-09	0.73	1.59e-07	0.84	0
668	T	A	0.38	0.000405	0.84	1.85e-12	1.08	3.45e-17	0.84	0
299	C	T	0.39	0.000748	0.83	9.82e-11	0.63	1.2e-07	0.83	0
525	A	G	0.99	3.61e-13	0.82	2.46e-11	0.51	4.06e-06	0.82	0
15	G	A	1.14	9.46e-15	0.81	1.8e-10	0.95	1.37e-12	0.81	0
118	A	G	0.38	0.000264	0.81	3.5e-11	1.17	1.54e-18	0.81	0
550	T	C	0.34	0.00327698	0.81	5.96e-10	0.68	6.68e-08	0.81	0
667	C	T	0.86	1.85e-12	0.81	6.04e-12	0.95	1.54e-14	0.81	0
20	G	A	1.01	4.62e-12	0.8	1.08e-09	0.94	4.66e-12	0.8	0
678	T	G	0.32	0.0010405	0.8	5.69e-13	0.56	1.14e-07	0.8	0
640	G	A	0.83	1.08e-11	0.79	1.09e-11	0.89	1.71e-13	0.79	0
251	C	T	0.4	0.00373362	0.78	1.98e-07	0.7	1.23e-06	0.78	0
324	G	C	1.25	8.79e-15	0.77	2.07e-08	0.63	2.05e-06	0.77	0
468	T	A	0.29	0.00403532	0.77	6.07e-12	0.88	5.18e-14	0.77	0
514	T	C	0.44	5.73e-05	0.77	4.48e-11	0.69	1.53e-09	0.77	0
100	A	G	0.68	2.89e-07	0.75	6.65e-08	0.5	9.41e-05	0.75	0
294	C	G	0.66	5.27e-06	0.75	8.8e-08	0.75	8.8e-08	0.75	0
539	A	G	0.38	0.000433	0.75	1.46e-10	0.97	3.18e-14	0.75	0
571	A	#NAME?	0.85	8.01e-11	0.75	1.52e-09	0.95	6.63e-13	0.75	0
195	C	G	0.87	2.37e-09	0.73	1.19e-07	0.37	0.00327447	0.73	0
392	A	G	0.6	2.6e-07	0.72	8.52e-10	0.72	1.53e-09	0.72	0
30	A	G	0.81	4.36e-09	0.71	3.73e-08	0.42	0.000269	0.71	0
61	C	A	0.6	7.87e-07	0.7	1.53e-08	0.69	2.71e-08	0.7	0
151	A	G	0.57	2.36e-06	0.69	1.53e-08	0.58	7.88e-07	0.69	0
205	C	T	0.47	1.19e-05	0.68	1.53e-09	0.56	2.61e-07	0.68	0
94	T	C	0.65	2.35e-09	0.67	6.95e-10	0.74	3.17e-11	0.67	0
199	A	C	0.81	3.54e-09	0.67	6.69e-08	0.6	6.65e-07	0.67	0
571	A	C	0.81	4.7e-10	0.67	2.71e-08	0.45	5.72e-05	0.67	0
26	A	C	1.33	2.43e-15	0.66	6.63e-07	0.36	0.00201825	0.66	0
610	G	A	0.37	0.00123322	0.66	8.43e-08	0.67	8.43e-08	0.66	0
624	A	C	0.65	1.17e-06	0.66	1.19e-07	0.58	2.06e-06	0.66	0
93	C	T	0.72	8.62e-09	0.65	8.44e-08	0.85	4.44e-11	0.65	0
210	G	A	0.78	4.73e-10	0.65	2.72e-08	0.61	1.49e-07	0.65	0
573	T	C	0.46	2.02e-05	0.65	8.68e-09	0.68	2.73e-09	0.65	0
89	C	T	0.76	2.87e-07	0.64	2.98e-06	0.57	2.9e-05	0.64	0
298	A	G	0.85	7.96e-09	0.64	9.34e-07	0.54	1.65e-05	0.64	0
620	A	C	0.53	5.52e-05	0.63	3.76e-07	0.69	6.68e-08	0.63	0
351	G	A	0.51	2.57e-06	0.62	1.9e-08	0.41	9.39e-05	0.62	0
427	C	A	0.71	3.73e-08	0.61	7.87e-07	0.91	2.44e-11	0.61	0
220	G	A	0.27	0.0172641	0.6	1.49e-07	0.35	0.00114547	0.6	0
298	A	C	0.51	8.81e-05	0.6	2.98e-06	0.75	2.67e-08	0.6	0
166	A	G	1.04	3.17e-11	0.59	5.3e-06	0.73	8.82e-08	0.59	0
431	T	C	0.34	0.00356899	0.58	6.26e-06	0.51	5.53e-05	0.58	0
347	G	A	0.8	1.95e-11	0.57	1.01e-07	0.53	8.85e-07	0.57	0
718	C	A	0.79	3.51e-11	0.57	1.01e-07	0.59	3.33e-08	0.57	0
251	C	A	0.4	0.00373362	0.56	4.29e-05	0.5	0.000136	0.56	0
291	G	A	0.93	6.96e-10	0.56	1.88e-05	0.51	9.41e-05	0.56	0
536	G	A	0.53	2.36e-06	0.56	2.61e-07	0.58	1.49e-07	0.56	0
444	A	C	0.91	1.22e-12	0.55	4.55e-07	0.37	0.000264	0.55	0
131	A	G	0.56	2.06e-06	0.54	6.94e-06	0.36	0.00184055	0.54	0
208	A	G	0.69	2.71e-08	0.54	2.36e-06	0.67	2.72e-08	0.54	0
246	T	C	0.26	0.0112706	0.54	8.84e-07	0.65	1.9e-08	0.54	0
320	C	G	0.59	6.66e-07	0.54	4.06e-06	0.53	6.95e-06	0.54	0
391	C	T	0.32	0.00258824	0.54	5.16e-07	0.66	6.17e-09	0.54	0
678	T	A	0.29	0.0025904	0.54	1.01e-07	0.25	0.00952904	0.54	0
321	G	A	0.52	6.28e-06	0.53	6.95e-06	0.4	0.000433	0.53	0
409	A	G	0.58	1.36e-06	0.53	2.36e-06	0.64	4.8e-08	0.53	0
425	G	T	0.6	3.77e-07	0.53	4.06e-06	0.47	3.4e-05	0.53	0
537	G	A	0.47	2.02e-05	0.53	7.91e-07	0.39	0.000159	0.53	0
90	C	G	0.44	0.000746	0.52	5.53e-05	0.54	3.23e-05	0.52	0
117	A	G	0.64	8.68e-09	0.52	2.57e-06	0.7	1.99e-09	0.52	0
226	G	A	0.25	0.0261395	0.52	2.36e-06	0.37	0.000433	0.52	0
402	C	A	0.65	5.2e-07	0.52	1.88e-05	0.53	1.88e-05	0.52	0
564	T	C	0.34	0.00184147	0.52	4.06e-06	0.52	4.06e-06	0.52	0
396	G	A	0.37	0.000748	0.51	6.95e-06	0.36	0.00114506	0.51	0
429	A	C	0.74	4.86e-08	0.51	3.23e-05	0.55	1.09e-05	0.51	0
250	T	C	0.24	0.031678	0.5	2.01e-05	0.37	0.00114455	0.5	0
294	C	A	0.57	5.06e-05	0.5	8.82e-05	0.36	0.00356756	0.5	0
475	A	G	0.48	1.23e-05	0.5	2.57e-06	0.51	1.51e-06	0.5	0
264	A	G	0.65	1.48e-07	0.49	1.19e-05	0.5	1.19e-05	0.49	0
327	T	C	0.37	0.00327436	0.48	9.42e-05	0.43	0.000449	0.48	0
397	A	G	0.24	0.0390527	0.48	1.19e-05	0.71	2.73e-09	0.48	0
651	G	A	0.31	0.00527341	0.48	3.4e-05	0.27	0.0172624	0.48	0
15	G	A	0.65	2.12e-07	0.47	3.24e-05	0.5	1.09e-05	0.47	0
39	T	C	0.39	0.00128508	0.47	0.000159	0.51	3.23e-05	0.47	0
150	C	T	0.27	0.0172644	0.47	2.02e-05	0.67	1.54e-08	0.47	0
329	A	G	0.52	1.09e-05	0.47	3.24e-05	0.52	6.28e-06	0.47	0
189	G	#NAME?	0.72	2.67e-08	0.46	0.000159	0.64	6.62e-07	0.46	0
558	C	A	0.35	0.000433	0.46	2.06e-05	0.34	0.00164675	0.46	0
105	T	C	0.25	0.0144109	0.45	1.24e-05	0.63	6.19e-09	0.45	0
193	A	C	0.71	2.88e-07	0.45	0.000153	0.36	0.00215088	0.45	0
191	G	A	0.32	0.00954547	0.44	0.000263	0.35	0.00356879	0.44	0
99	C	A	0.43	0.000449	0.43	0.000269	0.4	0.000747	0.43	0
155	A	G	0.31	0.00293853	0.43	3.41e-05	0.26	0.0112705	0.43	0
423	G	A	0.51	1.88e-05	0.43	0.000263	0.68	8.42e-08	0.43	0
459	G	C	0.63	2.72e-08	0.43	3.41e-05	0.64	8.68e-09	0.43	0
490	A	C	0.31	0.00839404	0.43	9.43e-05	0.4	0.000269	0.43	0
627	G	A	0.53	5.07e-05	0.43	0.000746	0.6	2.98e-06	0.43	0
365	G	A	0.36	0.00114479	0.42	9.58e-05	0.38	0.000433	0.42	0
382	G	C	0.52	1.18e-05	0.42	0.000159	0.44	9.57e-05	0.42	0
290	C	G	0.51	9.41e-05	0.41	0.00045	0.37	0.002018	0.41	0
547	C	T	0.32	0.003276	0.41	0.00016	0.51	6.27e-06	0.41	0
567	T	G	0.56	3.6e-06	0.41	0.000269	0.47	5.54e-05	0.41	0
613	A	C	0.32	0.00839478	0.41	0.000269	0.49	1.88e-05	0.41	0
416	G	A	0.23	0.0316801	0.4	0.000263	0.26	0.0172655	0.4	0
609	C	A	0.72	2.08e-08	0.4	0.000433	0.6	7.87e-07	0.4	0
332	G	A	0.48	2.01e-05	0.39	0.000264	0.38	0.000433	0.39	0
337	C	A	0.38	0.000433	0.39	0.00016	0.34	0.00114584	0.39	0
407	A	C	0.44	9.43e-05	0.39	0.000433	0.29	0.0112639	0.39	0
438	G	A	0.46	5.72e-05	0.39	0.000264	0.47	2.01e-05	0.39	0
628	G	C	0.3	0.0153631	0.39	0.00201708	0.41	0.00123172	0.39	0
630	T	A	0.33	0.00327823	0.39	0.000706	0.35	0.00293553	0.39	0
69	C	#NAME?	0.45	9.43e-05	0.38	0.00045	0.38	0.00045	0.38	0
267	A	C	0.48	6.97e-06	0.38	0.000405	0.38	0.000405	0.38	0
626	T	C	0.45	0.000268	0.38	0.000748	0.28	0.0132322	0.38	0
719	A	G	0.69	1.99e-09	0.38	0.000154	0.41	5.7e-05	0.38	0
26	A	G	0.33	0.0058651	0.37	0.00201745	0.25	0.0316693	0.37	0
86	A	C	0.42	0.003563	0.37	0.00586201	0.42	0.0021481	0.37	0
89	C	G	0.47	0.000448	0.36	0.00356743	0.52	8.81e-05	0.36	0
491	C	G	0.54	1.88e-05	0.36	0.00123378	0.35	0.00201935	0.36	0
566	A	#NAME?	0.3	0.00839733	0.36	0.0012333	0.29	0.00839698	0.36	0
23	C	G	0.46	0.000262	0.35	0.00526925	0.28	0.0206011	0.35	0
37	C	#NAME?	0.38	0.000747	0.35	0.00123377	0.32	0.0020201	0.35	0
481	G	A	0.43	3.41e-05	0.35	0.000651	0.4	0.000154	0.35	0
45	G	A	0.36	0.000707	0.34	0.00114592	0.32	0.00184277	0.34	0
97	C	G	0.6	5.29e-06	0.34	0.00839186	0.38	0.00327425	0.34	0
235	A	C	0.31	0.00839588	0.34	0.00327773	0.39	0.000747	0.34	0
363	G	A	0.26	0.0112694	0.34	0.00164688	0.32	0.00258835	0.34	0
509	G	A	0.39	0.00016	0.34	0.00103981	0.45	2.07e-05	0.34	0
98	C	G	0.56	9.38e-06	0.33	0.00839344	0.73	1.19e-07	0.33	0
529	C	G	0.42	0.00016	0.33	0.0029371	0.27	0.0172635	0.33	0
562	T	C	0.31	0.00464345	0.33	0.00184209	0.32	0.00293769	0.33	0
71	T	A	0.34	0.00356904	0.32	0.00839257	0.27	0.0316624	0.32	0
161	T	C	0.36	0.000433	0.32	0.0018427	0.23	0.0261459	0.32	0
124	A	C	0.26	0.013227	0.31	0.00201831	0.28	0.00527061	0.31	0
546	A	G	0.36	0.00123365	0.31	0.00726716	0.46	9.57e-05	0.31	0
657	T	C	0.22	0.0206115	0.31	0.00184114	0.24	0.0172636	0.31	0
141	G	A	0.31	0.00527303	0.3	0.00527475	0.24	0.0316792	0.3	0
130	C	A	0.36	0.00123364	0.29	0.0112628	0.25	0.0390484	0.29	0
165	C	A	0.36	0.0021507	0.29	0.0205965	0.31	0.0132261	0.29	0
179	A	C	0.47	0.000732	0.29	0.0174808	0.4	0.00218584	0.29	0
28	C	A	0.21	0.0244235	0.28	0.000735	0.37	2.38e-05	0.28	1
82	T	C	0.34	0.00327732	0.28	0.0132337	0.23	0.0479957	0.28	0
65	G	A	0.31	0.00527311	0.27	0.013236	0.22	0.0480006	0.27	0
73	G	C	0.54	5.07e-05	0.27	0.0244237	0.54	2.9e-05	0.27	0
207	C	A	0.5	1.19e-05	0.27	0.0112679	0.3	0.00464359	0.27	0
212	G	A	0.34	0.00184162	0.27	0.0112673	0.29	0.00727047	0.27	0
216	G	A	0.33	0.00184182	0.27	0.0112686	0.27	0.0112675	0.27	0
111	A	C	0.24	0.0261407	0.26	0.0112687	0.44	3.41e-05	0.26	0
150	C	G	0.47	3.4e-05	0.26	0.0172664	0.3	0.00464336	0.26	0
207	C	A	0.28	0.0112658	0.26	0.0172675	0.26	0.0172666	0.26	0
229	T	A	0.46	5.54e-05	0.25	0.0390489	0.28	0.0172599	0.25	0
617	T	A	0.32	0.00839417	0.25	0.020607	0.29	0.00839936	0.25	0
228	G	#NAME?	0.24	0.0316746	0.24	0.020611	0.29	0.00527452	0.24	0
420	G	A	0.24	0.0316752	0.24	0.0390483	0.3	0.00327869	0.24	0
508	A	C	0.39	9.59e-05	0.24	0.0215539	0.36	0.000405	0.24	0
618	A	C	0.27	0.0206041	0.24	0.0390493	0.39	0.000706	0.24	0
638	C	G	0.39	0.000154	0.24	0.014413	0.5	8.86e-07	0.24	0
122	A	G	0.28	0.00727167	0.23	0.0261464	0.28	0.00727281	0.23	0
243	A	G	0.4	0.000159	0.23	0.0261475	0.27	0.0072732	0.23	0
459	G	A	0.22	0.0390616	0.23	0.0261473	0.23	0.0261473	0.23	0
643	G	A	0.4	9.59e-05	0.23	0.0318502	0.33	0.00164739	0.23	0
673	T	A	0.2	0.046448	0.23	0.0215599	0.22	0.0215608	0.23	0
323	T	A	0.27	0.0132324	0.21	0.0480009	0.21	0.0479996	0.21	0
343	G	A	0.22	0.0464388	0.21	0.0464417	0.35	0.000651	0.21	0
