# Supplementary material for: Characterization of group I introns in generating circular RNAs as vaccines
Source: Nucleic Acids Res. 2025 Feb 28;53(4):gkaf089. doi: 10.1093/nar/gkaf089 (PMC11879131; doi:10.1093/nar/gkaf089)
Supplement: gkaf089_Supplemental_Files [file gkaf089_supplemental_files.zip › Supplementary table 3_SHAPE-Map reactivity 240813_kc.xlsx]

## Sheet: T4
T4		Shape-Map reactivity
position	Sequence	GII	PIE	Annotation
20	U	-0.006	1.543	P1
21	A	2.359	1.912	P1
22	A	3.27	2.37	P1
23	U	1.702	3.935	P1
24	U	3.12	1.08	P1
25	G	3.785	0.315	P1
26	A	1.556	0.45	P1
27	G	0.661	-0.015	P1
28	G	0.248	-0.113	P1
29	C	0.333	-0.059	P1
30	C	1.434	0.441	P1
31	U	1.521	-0.04	P1
32	G	0.282	0.255	P1
33	A	0.008	0.16	P1
34	G	0.045	0.189	P2
35	U	0.01	-0.124	P2
36	A	0.007	0.021	P2
37	U	-0.231	-0.788	P2
38	A	0.01	0.036	P2
39	A	-0.006	0.051	P2
40	G	0.06	-0.024	P2
41	G	0.307	0.061	P2
42	U	0.886	0.467	P2
43	G	0.881	-0.024	P2
44	A	0.613	-0.156	P2
45	C	0.131	-0.05	P2
46	U	0.027	0.019	P2
47	U	0.021	-0.047	P2
48	A	0.031	0.029	P2
49	U	0.042	-0.36	P2
50	A	0.026	0.052	P2
51	C	0.085	0.049	P2
52	U	0.159	0.145
53	U	0.037	0.244
54	G	3.071	1.509
55	U	1.558	0.454
56	A	1.77	1.258
57	A	1.571	1.337
58	U	-0.004	-0.03	P3
59	C	-0.014	0.103	P3
60	U	0.101	0.34	P3
61	A	0.233	0.642	P3
62	U	0.012	-0.103	P3
63	C	0.042	0.634	P3
64	U	-0.04	0.24
65	A	0.05	0.25
66	A	0.127	0.406
67	A	-0.016	0.057	P4-5
68	C	-0.018	0.224	P4-5
69	G	0.005	0.097	P4-5
70	G	0.026	0.086	P4-5
71	G	0.068	0.082	P4-5
72	G	0.074	0.351	P4-5
73	A	0.035	0.221	P4-5
74	A	0.331	0.403	P4-5
75	C	0.7	0.741	P4-5
76	C	0.141	-0.149	P4-5
77	U	-0.023	-0.015	P4-5
78	C	0.105	-0.225	P4-5
79	U	-0.015	-0.104	P4-5
80	C	0.072	-0.005	P4-5
81	U	0.087	0.048	P4-5
82	A	2.67	2.572	P4-5
83	G	6.635	5.277	P4-5
84	U	0.147	1.129	P4-5
85	A	0.137	0.173	P4-5
86	G	0.003	-0.044	P4-5
87	A	-0.111	0.039	P4-5
88	C	0.271	0.191	P4-5
89	A	-0.168	-0.127	P4-5
90	A	0.397	0.587	P4-5
91	U	0.077	0.057	P4-5
92	C	0.046	0.067	P4-5
93	C	0.038	0.096	P4-5
94	C	-0.036	0.093	P4-5
95	G	-0.082	0.138	P4-5
96	U	0.02	-0.078	P4-5
97	G	-0.082	-0.003	P6
98	C	-0.179	-0.046	P6
99	U	0.122	0.233	P6
100	A	0.063	0.034	P6
101	A	0.21	0.529	P6
102	A	0.198	0.628	P6
103	U	0.057	0.289	P6
104	U	-0.019	0.182	P6
105	G	-0.048	0.238	P6
106	U	0.115	0.193	P6
107	A	0.207	0.284	P6
108	G	0.22	0.225	P6
109	G	-0.054	0.015	P6
110	A	0.222	0.079	P6
111	C	0.136	-0.349	P6
116	G	2.074	1.836	P6
117	G	3.492	0.278	P6
118	A	2.317	1.611	P6
119	A	2.873	0.904	P6
120	U	-0.069	0.852	P6
121	U	0.255	3.192	P6
122	G	0.023	1.362	P6
123	G	0.136	-0.355	P6
124	U	-0.05	0.044	P6
125	U	-0.029	0.02	P6
126	C	-0.053	1.195	P6
127	U	0.055	0.567	P6
128	A	-0.033	0.494	P6
129	C	0.02	0.598	P6
130	A	-0.111	0.448	P6
131	U	0.093	0.549	P6
132	A	-0.052	0.783	P6
133	A	0.167	1.269	P6
134	A	0.159	1.971	P6
135	U	0.413	1.387	P6
136	G	0.048	0.937	P6
137	C	0.031	-1.263	P6
138	C	0.193	0.505	P6
139	U	0.05	0.01	P6
140	A	0.125	0.025
141	A	0.145	0.066	P7
142	C	0.176	0.325	P7
143	G	0.078	0.525	P7
144	A	-0.06	0.075	P7
145	C	0.08	0.091	P7
146	U	-0.069	0.198	P7
147	A	0.153	0.688	P7
148	U	0.021	0.007	P7
149	C	0.102	-0.181	P7
150	C	-0.057	0.341	P7
152	U	0.816	0.787	P7
153	U	0.322	1.283	P7
154	U	2.289	2.539	P7
155	G	0.322	-0.116	P7
156	G	0.668	0.119	P7
157	G	0.01	-0.529	P7
158	G	-0.011	0.132	P7
159	A	0.09	0.282	P7
160	G	-0.071	-0.516	P7
161	U	-0.168	-0.006	P7
162	A	0.044	0.498	P7
163	G	-0.01	-0.123	P7
164	G	-0.104	0.035	P7
165	G	0.044	0.27	P7
166	U	-0.1	-0.288	P7
167	C	-0.012	0.069	P7
168	A	0.505	0.244	P7
169	A	0.894	0.958	P7
170	G	0.125	0.41	P7
171	U	1.73	0.903	P7
172	G	-0.178	-1.202	P7
173	A	0.018	-0.369	P7
174	C	-0.099	-0.462	P7
175	U	0.026	-0.339	P7
176	C	-0.133	0.134	P7
177	G	-0.013	-0.054	P7
178	A	0.058	-0.002	P7
179	A	0.181	0.057	P7
180	A	-0.02	0.767
181	C	-0.028	0.152
182	G	-0.201	0.206
183	A	0.163	0.393
184	U	0.11	0.124
185	A	0.035	0.076
186	G	0.181	0.476
187	A	0.093	0.227
188	C	0.022	-0.053	P8
189	A	0.103	-0.069	P8
190	A	-0.027	0.229	P8
191	C	0.062	0.069	P8
192	U	0.027	0.069	P8
193	U	-0.059	0.232	P8
194	G	0.221	0.301	P8
195	C	0.846	0.623	P8
196	U	1.158	0.883	P8
197	U	5.264	5.106	P8
198	U	2.474	3.095	P8
199	A	3.489	3.799	P8
200	A	3.61	2.667	P8
201	C	0.105	0.053	P8
202	A	0.065	0.024	P8
203	A	-0.009	0.144	P8
204	G	-0.024	-0.018	P8
205	U	0.064	0.1	P8
206	U	0.039	0.061	P8
207	G	0.238	0.127	P8
208	G	0.65	0.443
209	A	0.522	0.448
210	G	0.015	0.188
211	A	-0.084	-0.301
212	U	0.11	0.688
213	A	-0.206	-0.107
214	U	-0.037	-0.097
215	A	0.069	0.404
216	G	0.042	0.733
217	U	0.011	0.07
218	C	0.029	-0.086
219	U	0.098	0.127
220	G	0.066	-0.047	P9
221	C	0.035	0.017	P9
222	U	0.043	0.011	P9
223	C	0.078	0.161	P9
224	U	0.092	-0.052	P9
225	G	0.067	0.128	P9
226	C	0.001	0.073	P9
227	A	0.001	-0.059	P9
228	U	-0.02	0.198	P9
229	G	0.062	0.077	P9
230	G	0.046	0.134	P9
231	U	0.053	0.135	P9
232	G	0.077	0.314	P9
233	A	0.124	0.35	P9
234	C	0.03	-0.026	P9
235	A	0.093	0.191	P9
236	U	0.015	0.06	P9
237	G	-0.038	0.069	P9
238	C	-0.007	-0.014	P9
239	A	0.001	-0.15	P9
240	G	-0.051	0.049	P9
241	C	0.243	0.403	P9
242	U	16.854	15.478	P9
243	G	0.051	0.057	P9
244	G	-0.008	-0.075	P9
245	A	0.067	-0.017	P9
246	U	2.562	2.021	P9
247	A	0.493	0.404	P9
248	U	4.296	3.058	P9
249	A	4.379	4.486	P9
250	A	0.917	0.747	P9
251	U	0.055	0.06	P9
252	U	-0.074	0.029	P9
253	C	0.048	-0.045	P9
254	C	-0.026	-0.033	P9
255	G	0.012	-0.037	P9
256	G	-0.027	-0.067	P9
257	G	-0.118	0.07	P9
258	G	-0.062	0.017	P9
259	U	-0.048	-0.079	P9
260	A	0.041	0.06	P9
261	A	0.022	-0.018	P9
262	G	0.061	0.102	P9
263	A	0.053	-0.022	P9
264	U	0.089	0.428	P9
265	U	0.098	0.054	P9
266	A	0.096	0.315	P9
267	A	0.006	0.178	P9
268	C	0.014	0.231	P9
269	G	0.065	0.097	P9
270	A	0.099	0.157	P9
271	C	0.072	-0.198	P9
272	C	0.036	-0.047	P9
273	U	0.071	-0.001	P9
274	U	0.057	0.032	P9
275	A	0.109	0.015	P9
276	U	0.037	0.121	P9
277	C	0.069	-0.084	P9
278	U	0.14	0.251	P9
279	G	0.172	0.323
280	A	0.135	0.049
281	A	0.151	0.073
282	C	0.02	0.063
283	A	0.433	0.952
284	U	2.064	2.455
285	A	0.769	1.614
286	A	0.941	1.379
287	U	0.176	0.373
288	G	0.073	-0.016
298	A	0.415	2.891
299	A	0.047	3.564
300	U	0.45	2.897
301	A	0.444	2.951
304	G	-0.076	0.028
305	C	0.002	0.271

## Sheet: An
An		Shape-Map reactivity
position	Sequence	GII	PIE	Annotation
16	A	-0.051	0.284
17	A	1.734	2.152
18	A	1.863	2.983
19	U	7.744	4.202
20	A	3.707	1.547
21	A	7.347	3.854
22	U	1.946	2.675
23	U	1.635	1.732	P1
24	G	0.914	0.26	P1
25	A	0.747	0.42	P1
26	G	0.411	-0.027	P1
27	C	0.288	-0.106	P1
28	C	-0.222	-0.08	P1
29	U	-0.027	-0.026	P1
30	U	0.012	0.01	P1
31	A	-0.059	0.209	P2
32	A	-0.004	0.055	P2
33	A	-0.048	-0.005	P2
34	G	-0.022	0.003	P2
35	A	-0.066	-0.007	P2
36	A	-0.251	0.165	P2
37	G	0.163	0.052	P2
38	A	0.329	-0.133	P2
39	A	0.163	0.453	P2
40	A	-0.04	0.014	P2
41	U	0.089	0.054	P2
42	U	0.428	0.02	P2
43	C	0.204	0.018	P2
44	U	0.099	0.07	P2
45	U	0.148	0.099	P2
46	U	0.164	0.168	P2
47	A	-0.122	-0.037	P2
48	A	0.388	-0.102	P2
49	G	0.552	0.023
50	U	2.709	0.835
51	G	3.936	1.057
52	G	0.931	0.224
53	A	3.476	2.404
54	U	0.598	0.628
55	G	-0.104	-0.023	P3
56	C	0.107	0.143	P3
57	U	-0.02	-0.031	P3
58	C	-0.089	-0.012	P3
59	U	0.162	0.006	P3
60	C	-0.183	0
61	A	0.159	0.381
62	A	0.263	0.567
63	A	0.228	0.291	P4-5
64	C	0.504	0.269	P4-5
65	U	0.093	0.014	P4-5
66	C	0.018	0.08	P4-5
67	A	0.099	-0.169	P4-5
68	G	-0.02	0.011	P4-5
69	G	-0.117	0.14	P4-5
70	G	0.012	0.017	P4-5
71	A	-0.023	0.344	P4-5
72	A	0.658	0.702	P4-5
73	A	0.214	0.305	P4-5
74	C	0.129	0.194	P4-5
75	C	0.091	-0.149	P4-5
76	U	0.068	0.005	P4-5
77	A	-0.029	0.202	P4-5
78	A	0.593	2.671	P4-5
79	A	0.264	0.545	P4-5
80	U	-0.063	-0.056	P4-5
81	C	0.03	0.061	P4-5
82	U	-0.084	0.066	P4-5
83	A	-0.245	0.284	P4-5
84	G	0.707	0.692	P4-5
85	U	3.782	2.288	P4-5
86	U	3.891	2.994	P4-5
87	A	4.864	5.322	P4-5
88	U	0.406	0.291	P4-5
89	A	0.124	0.036	P4-5
90	G	0.04	-0.017	P4-5
91	A	-0.049	0.108	P4-5
92	C	-0.017	0.206	P4-5
93	A	-0.117	0.236	P4-5
94	A	0.079	0.339	P4-5
95	G	-0.306	-0.104	P4-5
96	G	-0.096	0.034	P4-5
97	C	0.018	0.185	P4-5
98	A	0.058	0.154	P4-5
99	A	0.625	0.685	P4-5
100	U	0.212	0.137	P4-5
101	C	-0.104	0.056	P4-5
102	C	-0.008	-0.014	P4-5
103	U	0.07	-0.05	P4-5
104	G	-0.046	-0.03	P4-5
105	A	-0.098	0.02	P4-5
106	G	-0.054	0.004	P6
107	C	0.054	0.142	P6
108	C	0.072	0.205	P6
109	A	0.074	0.405	P6
110	A	0.309	0.018	P6
111	G	-0.056	-0.064	P6
112	C	-0.062	-0.079	P6
113	C	-0.02	-0.044	P6
114	G	0.016	0.214	P6
115	A	2.635	1.383	P6
116	A	3.01	1.841	P6
117	G	3.026	3.052	P6
118	U	0.449	0.463	P6
119	A	-0.012	0.167	P6
120	G	0.074	0.227	P6
121	U	0.737	0.6	P6
122	A	3.63	2.345	P6
123	A	3.411	2.983	P6
124	U	4.34	2.895	P6
125	U	3.761	1.849	P6
126	A	2.078	3.481	P6
127	G	0.008	0.255	P6
128	U	-0.15	0.298	P6
129	A	0.063	0.039	P6
130	A	-0.06	0.337	P6
131	G	0.46		P6
132	A	3.733		P6
133	A	3.455		P6
134	C	0.528	-0.132	P6
135	A	1.356	1.66	P6
136	A	4.201	2.115	P6
137	U	4.412	4.263	P6
138	A	3.893	3.501	P6
139	G	3.798	2.476	P6
140	A	4	3.472	P6
141	U	0.774	1.586	P6
142	G	0.258	0.672	P6
143	A	1.384	1.628	P6
144	C	-0.072	-0.035	P6
145	U	-0.051	-0.189	P6
146	U	0.007	1.363
147	A	0.052	0.952	P7
148	C	0.211	0.871	P7
149	A	0.945	0.895	P7
150	A	0.255	0.93	P7
151	C	-0.005	0.438	P7
152	U	0.039	0.438	P7
153	A	0.173	0.535	P7
154	A	0.654	0.854	P7
155	U	0.2	-0.082	P7
156	C	-0.055	-0.176	P7
157	G	-0.048	0.007	P7
158	G	-0.097	-0.189	P7
159	A	-0.001	0.127	P7
160	A	0.087	0.402	P7
161	G	0.008	-0.156	P7
162	G	0.031	0.086	P7
163	U	0.162	-0.093	P7
164	G	0.033	0.044	P7
165	C	0.224	0.233	P7
166	A	1.885	1.322	P7
167	G	1.086	1.07	P7
168	A	0.385	0.362	P7
169	G	0.039	-0.193	P7
170	A	0.018	0.116	P7
171	C	0.033	0.054	P7
172	U	-0.056	-0.059	P7
173	C	0.011	0.01	P7
174	G	0.056	0.317	P7
175	A	0.11	-0.008	P7
176	C	0.119	0.02	P7
177	G	-0.023	-0.165	P7
178	G	-0.037	0.027	P7
179	G	-0.038	-0.187	P7
180	A	-0.021	-0.133	P7
181	G	-0.019	-0.019	P7
182	C	-0.036	-0.368	P7
183	U	0.047	-0.079	P7
184	A	0.031	0.258	P7
185	C	-0.01	-0.1	P7
186	C	-0.002	-0.279
187	C	-0.046	0.037
188	U	0.4	0.54
189	A	1.025	0.969
190	A	0.788	0.774
191	C	0.051	-0.415
192	G	0.086	-0.007
193	U	0.239	0.058
194	C	1.601	1.031	P8
195	A	1.458	0.825	P8
196	A	0.687	0.748	P8
197	G	2.291	1.626	P8
198	A	13.597	7.204	P8
199	C	0.146	0.02	P8
200	G	0.024	0.048	P8
201	A	0.091	0.073	P8
202	G	-0.009	-0.039	P8
203	G	0.015	-0.037	P8
204	G	0.052	-0.274	P8
205	U	-0.03	0.11	P8
206	A	0.113	0.319	P8
207	A	0.688	0.533
208	A	0.169	0.258
209	G	1.534	0.706
210	A	0.101	-0.241
211	G	0.763	0.216
212	A	0.127	0.167
213	G	0.029	0.218
214	A	0.134	0.118
215	G	-0.014	0.203
216	U	0.028	0.018
217	C	-0.013	0.277
218	C	0.245	-0.069
219	A	0.233	0.2	P9
220	A	0.152	0.671	P9
221	U	-0.038	0.235	P9
222	U	0.097	0.258	P9
223	C	0.011	0.004	P9
224	U	0.024	0.222	P9
225	C	-0.114	-0.154	P9
226	A	0.109	0.171	P9
227	A	0.346	0.442	P9
228	A	0.769	1.869	P9
229	G	0.023	-0.067	P9
230	C	0.011	-0.063	P9
231	C	0.008	-0.003	P9
232	A	0.941	1.165	P9
233	A	7.894	10.079	P9
234	U	0.727	0.498	P9
235	A	1.515	1.126	P9
236	G	0.149	0.123	P9
237	G	0.1	-0.01	P9
238	C	-0.006	0.127	P9
239	A	-0.043	0.162	P9
240	G	0.075	0.141	P9
241	U	0.042	0.159	P9
242	A	-0.038	0.018	P9
243	G	0.041	0.053	P9
244	C	0.03	0.063	P9
245	G	-0.01	0.211	P9
246	A	0.075	0.285	P9
247	A	0.155	0.246	P9
248	A	0.116	0.452	P9
249	G	0.049	0.202	P9
250	C	0.218	-0.009	P9
251	U	-0.047	0.074	P9
252	G	0.025	0.076	P9
253	C	-0.038	0.174	P9
254	A	0.479	0.574	P9
255	A	0.959	1.997	P9
256	G	0.049	0.094	P9
257	A	0.337	0.071	P9
258	G	0.206	0.209	P9
259	A	0.025	0.104	P9
260	A	-0.277	0.301	P9
261	U	0.006	1.218	P9
262	G	0.074		P9
264	A	0.089	2.156	P9
265	A	0.039	0.202	P9
267	U	0.099	0.033	P9
269	C	-0.084	-0.003	P9
270	G	-0.005	-0.012	P9
271	U	0.569	0.112	P9
272	U	0.452	0.304	P9
273	G	-0.235	0.228	P9
275	C	-0.058	0.075	P9
276	C	-0.258	-0.081	P9
277	U	-0.23	0.142	P9
278	U	0.1	0.545
280	A	1.322	1.99
281	A	0.346	1.198
282	C	0.839	1.142
283	G	-0.25	0.04
284	G	-0.223	0.129
285	U	0.481	0.047
286	C	0.521	0.076
287	G	1.054	0.061
288	U	2.802	0.16
289	G	0.154	-0.143
290	U	1.618	0.354
291	G	0.135	0.015
292	G	0.252	-0.045
293	G	0.037	0.033
294	U	0.852	1.075
295	U	0.404	0.342
296	C	3.034	0.705
297	A	1.457	0.697
298	A	3.441	0.826
299	G	2.204	0.765
300	U	0.178	0.145
301	C	0.186	0.061
302	C	-0.026	0.014
303	C	-0.125	0.09
304	U	0.114	0.127
305	C	0.356	0.494
306	C	0.851	0.192
307	A	-0.089	0.252
308	C	0.011	-0.084
309	C	0.048	-0.024
310	C	-0.622	-0.009
311	C	0.334	-0.016
312	C	0.305	0.033

## Sheet: Sd
Sd		Shape-Map reactivity
position	Sequence	GII	PIE	Annotation
6	G	1.548	0.322
7	A	-0.107	0.768
8	G	0.014	0.147
9	G	0.01	-0.052
10	C	-0.54	-0.089
11	A	0.55	1.623
12	A	4.161	2.386
13	U	1.731	2.932
14	A	1.61	1.284
15	A	-0.082	0.602
16	C	0.843	0.089
17	A	0.151	0.153
18	G	0.189	0.05
19	G	-0.043	0.003
21	U	0.034	0.702
23	A	1.383	1.879
24	C	1.202	1.783
26	A	0.492	1.381
27	C	0.138	0.347
28	A	-0.073	0.159
29	A	1.494	1.92
30	A	-0.016	1.03
31	C	0.178	0.929
32	A	0.754	0.751
33	G	0.114	0.349
34	G	0.064	0.064
35	C	-0.348	-0.003
36	C	0.07	-0.153
37	U	-0.3	0.005
38	G	1.034	0.327
39	U	0.209	0.151
40	G	0.124	0.138
41	A	0.432	0.466
42	C	-0.167	0.08
43	A	-0.248	-0.012
44	G	-0.047	-0.012
45	C	-0.258	0.054
47	G	-0.24	0.011
49	G	-0.203	0.053
50	C	-0.106	-0.119
51	U	0.234	0.273
52	U	-0.291	0.414
53	C	-0.176	-0.105
54	G	-0.127	0.08
55	A	0.046	0.299
56	A	0.08	0.158
57	C	-0.099	0.01
58	U	0.399	0.019
59	U	0.561	0.338
60	U	0.055	0.022
61	C	0.198	-0.402
62	C	1.171	0.544
63	G	-0.153	0.096
64	U	0.139	0.088
67	U	-0.127	-0.041
68	U	-0.089	0.139
69	U	-0.321	-0.098
70	U	-0.33	-0.139
71	U	0.48	-0.2
72	U	-0.239	-0.069
73	U	-0.22	-0.259
74	U	-0.52	-0.189
75	U	0.201	-0.039
76	U	-0.131	0.047
78	U	1.574	1.134
79	U	-0.028	0.162
80	C	0.024	0.193
81	C	-0.006	0.102
82	G	0.456	0.25
83	C	0.406	0.085
84	U	-0.243	0.218
85	A	0.387	0.973
86	G	-0.109	0.138
87	U	-0.152	-0.103
88	C	-0.136	0.054
89	G	-0.003	0.525
90	A	0.694	1.603
91	U	0.456	0.28
92	C	0.339	-0.006
93	A	-0.025	0.007
94	U	-0.051	-0.023
95	C	0.101	-0.013
96	C	0.066	-0.031
97	G	0.186	0.185
98	U	-0.069	0.092
99	G	0.23	-0.028
100	A	0.109	0.005
101	C	0.03	0.015
102	G	0.093	0.117
103	G	-0.11	0.026
104	C	0.071	0.022
105	C	0.325	0.049
106	G	0.036	0.12
107	G	-0.119	0.082
108	G	-0.142	0.088
109	C	0.116	-0.088
110	A	1.518	1.302
111	A	7.125	5.5
112	G	0.249	0.548
113	C	10.696	2.79
114	G	0.068	0.015
115	C	0.022	0.044
116	C	-0.155	-0.098
117	C	0.009	-0.041
118	G	0.012	-0.186
119	A	0.78	0.629
120	G	0.084	0.118
121	U	0.005	-0.03
122	A	0.247	0.831
123	C	-0.028	-0.002
124	C	-0.018	0.083	P1
125	A	0.066	-0.058	P1
126	G	0.068	0.079	P1
127	G	0.079	0.213	P1
128	A	1.091	1.217	P1
129	C	0.008	-0.004	P1
130	C	-0.012	-0.213	P1
131	G	-0.001	0.006	P1
132	U	0.049	0.032	P1
134	G	-0.082	-0.083	P1
135	G	-0.021	0.276	P1
136	G	0.131	0.06	P1
137	C	0.038	-0.117	P1
138	C	0.033	-0.081	P1
139	C	0.024	-0.044	P1
140	C	0.001	0.013	P1
141	C	-0.01	-0.077	P1
142	G	0.935	0.504	P1
143	A	5.935	4.557	P2
144	G	7.356	3.005	P2
145	A	6.241	3.463	P2
146	A	1.801	1.14	P2
147	G	2.027	1.421	P2
148	G	1.538	0.822	P2
149	G	-0.085	-0.071	P2
150	G	-0.075	0.016	P2
151	G	-0.136	-0.021	P2
152	G	0.02	-0.04	P2
153	G	0.13	0.103	P2
154	C	0.039	0.065	P2
155	C	0.048	0.042	P2
156	U	0.099	0.054	P2
157	A	0.408	0.739	P2
158	G	0.156	0.158	P2
159	G	0.113	-0.063	P2
160	A	0.278	0.029	P2
161	U	-0.029	-0.098
162	G	-0.054	-0.058
163	C	-0.033	0.023
164	G	-0.014	0.158
165	G	-0.182	0.079
166	C	-0.078	-0.006
167	A	-0.007	0.492
168	A	0.226	0.908
169	G	0.089	0.761	P3
170	A	-0.061	0.482	P3
171	C	-0.055	0.554	P3
172	G	-0.03	0.198	P3
173	A	-0.001	0.186	P3
174	C	-0.044	-0.023	P3
175	C	0.011	0.101
176	C	0.024	0.04
177	G	-0.017	0.18
178	G	0.063	0.391	P4-5
179	U	0.01	0.164	P4-5
180	U	0.108	0.095	P4-5
181	C	0.087	0.014	P4-5
182	G	0.047	-0.022	P4-5
183	G	0.033	0.066	P4-5
184	G	-0.018	0.025	P4-5
185	G	0.156	0.106	P4-5
186	A	0.411	0.524	P4-5
187	A	0.234	0.165	P4-5
188	C	0.324	0.213	P4-5
189	G	0.011	0.062	P4-5
190	C	0.06	0.003	P4-5
191	C	-0.048	-0.039	P4-5
192	A	-0.069	-0.002	P4-5
193	G	-0.038	-0.04	P4-5
194	C	0.158	0.164	P4-5
195	G	1.873	1.133	P4-5
196	U	7.352	6.063	P4-5
197	G	1.815	1.316	P4-5
198	C	5.512	4.058	P4-5
199	G	0.086	-0.009	P4-5
200	C	-0.016	0.031	P4-5
201	U	0.06	-0.015	P4-5
202	G	0.029	-0.036	P4-5
203	G	0.077	-0.002	P4-5
204	C	0.135	-0.065	P4-5
205	C	0.001	0.127	P4-5
206	G	-0.068	-0.063	P4-5
207	A	0.818	0.662	P4-5
208	U	0.52	0.25	P4-5
209	C	-0.006	-0.01	P4-5
210	C	-0.039	-0.007	P4-5
211	C	-0.055	0.017	P4-5
212	G	-0.061	-0.03	P4-5
213	A	0.151	0.159	P4-5
214	G	0.026	-0.032	P6
215	G	0.079	-0.029	P6
216	C	0.041	0.054	P6
217	G	0.164	0.269	P6
218	A	1.585	5.444	P6
219	G	0.007	-0.008	P6
220	G	-0.151	0.088	P6
221	U	0.027	0.133	P6
222	G	0.007	0.286	P6
223	C	0.072	0.13	P6
227	A	0.465	0.526	P6
228	G	0.127	0.559	P6
229	C	0.168	0.022	P6
230	G	0.064	0.719	P6
231	G	0.033	-0.126	P6
232	G	0.028	0.173	P6
233	C	-0.01	0.068	P7
234	A	0.231	3.59	P7
235	C	0.014	0.065	P7
236	C	-0.011	0.449	P7
237	C	-0.054	0.357	P7
238	G	0.014	0.217	P7
239	U	0.058	0.341	P7
240	C	-0.067	0.36	P7
241	G	0.133	0.01	P7
242	U	0.129	0.693	P7
243	A	1.04	1.803	P7
244	A	1.926	2.294	P7
245	C	0.727	1.333	P7
246	G	0.194	0.515	P7
247	C	0.24	-0.363	P7
248	G	0.081	-0.165	P7
249	C	0.069	0.413	P7
250	G	0.166	0.165	P7
251	G	0.087	0.186	P7
252	U	0.72	0.623	P7
253	A	0.195	0.67	P7
254	G	0.058	0.148	P7
255	G	-0.015	0.091	P7
256	G	-0.08	0.013	P7
257	C	0.083	-0.084	P7
258	G	0.054	0.074	P7
259	U	0.122	0.395	P7
260	C	0.096	0.27	P7
261	G	-0.029	-0.214	P7
262	G	-0.001	-0.031	P7
263	U	-0.036	0.018	P7
264	C	0.049	0.071	P7
265	C	0.049	-0.206	P7
266	C	0.204	-0.003	P7
267	C	0.175	-0.029	P7
268	C	0.044	0.079	P7
269	C	0.072	0.231	P7
270	U	-0.027	-0.02
271	C	-0.12	0.061
272	C	-0.008	0.146
273	C	-0.103	0.119
274	A	6.897	5.854
275	C	3.754	3.118
276	G	3.707	2.457
277	G	1.317	0.99
278	C	4.047	2.279
279	G	0.056	-0.047	P8
280	G	-0.054	-0.102	P8
281	A	-0.052	0.034	P8
282	G	0.078	-0.115	P8
283	G	0.032	0.016	P8
284	G	-0.132	0.113	P8
285	G	-0.128	-0.063	P8
286	A	0.612	0.874	P8
287	G	0.033	0.229	P8
288	G	-0.117	0.057	P8
289	C	0.08	0.08	P8
290	U	0.425	1.775	P8
291	U	0.071	0.967	P8
292	A	0.712	2.597
293	A	0.376	0.904
294	G	0.313	0.672
295	G	0.117	0.071
296	U	0.244	1.012
297	A	0.397	0.896
298	C	0.086	0.399
299	G	0.096	0.776
300	U	0.001	0.312
301	G	0.072	0.343
302	C	0.016	0.015
303	U	0.067	0.202
304	A	0.306	1.363	P9
305	A	0.566	2.622	P9
306	A	0.309	1.283	P9
307	C	0.009	-0.018	P9
308	C	-0.066	0.062	P9
309	C	-0.038	-0.001	P9
310	C	-0.135	0.002	P9
311	C	-0.051	0.084	P9
312	A	-0.244	0.14	P9
313	G	0.016	0.135	P9
314	C	0.268	0.044	P9
315	G	0.092	-0.049	P9
316	A	0.42	0.438	P9
317	U	0.116	0.143	P9
318	G	0.145	0.05	P9
319	G	0.059	0.028	P9
320	G	-0.024	-0.018	P9
321	G	0.023	-0.017	P9
322	C	-0.04	-0.141	P9
323	C	0.048	0.144	P9
324	U	0.07	0.11	P9
325	G	0.105	0.076	P9
326	U	0.086	0.162	P9
327	A	0.108	0.316	P9
328	G	-0.098	-0.07	P9
329	G	0.096	0.079	P9
330	A	0.054	0.209	P9
331	A	0.285	0.51	P9
332	A	0.28	0.047	P9
333	A	0.11	0.039	P9
334	G	-0.015	0.127	P9
335	C	0.137	0.05	P9
336	C	0.081	0.122	P9
337	C	0.093	0.055	P9
338	U	-0.036	0.131	P9
339	G	-0.074	0.151	P9
340	G	0.019	0.032	P9
341	U	0.072	0.131	P9
342	A	0.103	0.784	P9
343	C	-0.026	0.145	P9
344	G	-0.025	0.002	P9
345	G	0.038	0.071	P9
346	C	0.027	0.034	P9
347	G	0.021	0.066	P9
348	A	0.186	0.289	P9
349	A	0.286	0.481	P9
350	G	0.054	0.309	P9
351	C	0.065	0.208	P9
352	C	-0.026	-0.129	P9
353	U	0.138	0.052	P9
354	A	0.209	0.28	P9
355	C	0.05	0.156	P9
356	G	0.127	0.259	P9
357	G	0.143	0.095	P9
358	G	0.181	0.128	P9
359	G	-0.016	0.143	P9
360	A	0.099	0.761	P9
361	C	-0.016	-0.017	P9
362	C	0.018	-0.12	P9
363	G	0.007	0.059	P9
364	C	-0.019	0.055	P9
365	C	-0.07	0.061	P9
366	C	2.077	0.836	P9
367	G	8.718	2.209	P9
368	A	4.364	1.471	P9
369	U	9.112	3.611	P9
370	G	-0.02	0.05	P9
371	G	-0.068	-0.031	P9
372	C	-0.068	-0.033	P9
373	G	-0.021	0.017	P9
374	G	-0.016	0.011	P9
375	U	-0.099	-0.068	P9
376	C	0.027	0.095	P9
377	G	0.341	0.725	P9
378	G	0.399	0.545	P9
379	A	2.309	0.983	P9
380	U	1.06	0.666	P9
381	G	0.037	0.071	P9
382	C	-0.001	0.015	P9
383	C	-0.017	-0.085	P9
384	G	0.03	-0.025	P9
385	G	0.347	0.094	P9
386	C	2.268	1.737	P9
387	G	-0.031	-0.031	P9
388	G	-0.096	-0.113	P9
389	G	-0.062	-0.018	P9
390	C	0.072	0.108	P9
391	C	0.412	0.316
392	A	7.502	5.648
393	C	4.618	2.742
394	G	4.409	2.799
395	G	2.096	1.011
396	A	12.29	8.415
397	G	0.008	0.009
398	C	0.002	0.013
399	C	-0.081	-0.081
400	C	-0.072	-0.108
401	C	-0.048	-0.065
402	C	0.012	0.001
403	G	-0.001	-0.072
404	G	-0.135	-0.029
405	C	-0.043	0.054
406	G	0.09	0.031
407	U	-0.004	-0.046
408	C	0.758	0.139
409	G	1.167	0.672
410	A	1.368	1.319
411	U	0.08	0.552
412	U	1.022	1.329
413	G	0.227	0.4
414	C	-0.005	0.206
415	U	0.117	-0.007
416	G	1.199	0.664
417	U	0.794	0.985
418	U	0.479	1.129
419	A	2.017	2.133
420	U	0.184	0.609
421	G	0.155	0.277
422	C	0.093	0.193
423	C	0.01	0.178
426	U	0.229	0.245
427	A	0.973	1.637
428	G	2.316	1.071
429	A	1.522	1.655
430	U	0.635	0.961
431	G	0.744	1.175
432	U	0.205	-0.033

## Sheet: Cb
Cb		Shape-Map reactivity
position	Sequence	GII	PIE	Annotation
17	C	0	0.52	P1
18	G	0.132	0.521	P1
19	A	0.306	0.236	P1
22	C	0.635	0.266	P1
23	A	-0.199	0.215	P1
24	A	6.443	4.492	P1
25	A	-2.224	0.727	P1
26	A	0.915	1.825	P1
27	G	1.109	0.677	P1
28	A	-0.373	0.187	P1
29	G	-0.063	0.027	P1
30	U	0.204	0.06	P1
31	C	0.1	0.26	P1
32	G	0.159	-0.036	P1
33	C	-0.755	-0.092	P1
34	C	-0.433	-0.148	P1
35	U	-0.337	-0.019	P2
36	U	-1.182	0.047	P2
37	A	-0.18	0.233	P2
38	U	-0.213	0.13	P2
39	G	0.068	0.018	P2
40	A	0.058	0.153	P2
41	A	0.091	0.087	P2
42	G	0.081	0.415	P2
43	U	0.542	0.56	P2
44	G	0.294	0.153	P2
45	A	-0.169	0.562	P2
46	U	-0.059	0.184	P2
47	U	-0.233	-0.066	P2
48	C	-0.546	-0.006	P2
49	A	-0.149	0.313	P2
50	U	-0.037	0.513	P2
51	A	0.079	0.213	P2
52	A	-0.08	-0.013	P2
53	G	0.11	0.047
54	U	0.941	1.195
55	G	0.562	0.132
56	A	0.072	0.218
57	A	3.581	2.07
58	A	-0.002	0.078
59	A	1.743	1.183	P3
60	C	-0.135	0.035	P3
61	U	-0.118	0.015	P3
62	U	-0.105	0.105	P3
63	G	-0.459	-0.038	P3
64	G	-0.212	-0.076	P3
66	U	0.371	0.426
67	U	0.833	1.923
68	U	0.845	0.907	P4-5
69	A	3.505	2.386	P4-5
70	U	0.106	0.02	P4-5
71	C	0.151	-0.033	P4-5
72	G	0.044	0.046	P4-5
73	G	0.02	-0.029	P4-5
74	U	0.138	-0.052	P4-5
75	G	0.426	0.145	P4-5
76	A	1.883	0.847	P4-5
77	A	1.807	1.424	P4-5
78	A	1.012	0.671	P4-5
79	C	0.015	-0.069	P4-5
80	C	-0.269	-0.036	P4-5
81	G	0.047	-0.076	P4-5
82	A	0.185	0.336	P4-5
83	A	4.711	3.008	P4-5
84	A	0.48	0.475	P4-5
85	C	-0.12	0.005	P4-5
86	G	-0.084	0.006	P4-5
87	U	0.634	0.39	P4-5
88	A	0.734	0.228	P4-5
89	A	1.56	1.162	P4-5
90	A	0.805	0.668	P4-5
91	G	5.093	2.373	P4-5
92	A	10.629	7.525	P4-5
93	C	0.018	-0.044	P4-5
94	G	-0.014	0.144	P4-5
95	U	0.032	0.031	P4-5
96	C	0.139	0.048	P4-5
97	G	0.078	-0.07	P4-5
98	G	-0.036	0.056	P4-5
99	C	0.289	-0.034	P4-5
100	A	0.867	0.608	P4-5
101	A	1.274	1.266	P4-5
102	U	3.532	2.271	P4-5
103	A	0.226	0.244	P4-5
104	C	0.142	-0.139	P4-5
105	C	0.184	-0.063	P4-5
106	G	0.011	0.007	P4-5
107	A	-0.185	0.449	P4-5
108	G	0.113	0.33	P6
109	U	0.663	0.879	P6
110	G	0.071	0.062	P6
111	G	0.025	-0.002	P6
112	U	0.235	0.544	P6
113	A	0.642	1.259	P6
114	U	0.272	0.232	P6
115	G	0.099	0.128	P6
117	G	0.069	0.044	P6
118	G	-0.079	0.065	P6
153	U	-0.017	0.23	P7
154	C	0.105	0.124	P7
155	U	0.024	0.475	P7
156	A	0.481	3.856	P7
157	A	0.615	0.438	P7
158	C	-0.005	0.352	P7
159	C	-0.139	-0.128	P7
160	U	0.02	-0.084	P7
161	U	-0.137	-0.844	P7
162	A	0.068	-0.582	P7
163	A	0.526	0.39	P7
164	G	0.1	-0.049	P7
165	A	0.25	0.58	P7
166	A	0.06	0.039	P7
167	A	0.235	-0.553	P7
168	U	1.295	0.881	P7
169	G	4.514	3.083	P7
170	A	4.768	1.87	P7
171	A	5.417	5.994	P7
172	A	1.43	1.19	P7
173	U	0.004	0.177	P7
174	U	0.288	0.42	P7
175	U	0.012	0.301	P7
176	U	-0.053	0.399	P7
177	C	-0.023	0.577	P7
178	U	0.031	0.16	P7
179	U	-0.011	0.102	P7
180	A	0.012	0.237	P7
181	A	0.026	-0.128	P7
182	G	0.022	-0.189	P7
183	U	-0.05	0.133	P7
184	A	0.398	0.334	P7
185	A	1.31	0.656	P7
186	G	0.027	0.097	P7
187	A	-0.046	-0.691	P7
188	A	0.052	0.14	P7
189	A	0.217	-0.102	P7
190	U	0.854	0.659	P7
191	A	4.695	3.206
192	C	0.137	0.141
193	U	0.227	-0.161
194	A	0.547	0.299
195	G	0.25	0.279
196	G	0.182	0.51
197	A	0.195	0.43
198	U	0.079	0.256
199	A	0.035	-0.056
200	G	0.031	0.008	P8
201	A	0.027	-0.109	P8
202	A	0.026	0.258	P8
203	G	0.097	0.08	P8
204	U	0.235	-0.255	P8
205	U	1.674	1.016	P8
206	U	-0.219	0.696	P8
207	U	1.784	0.675	P8
208	A	1.871	0.511	P8
209	A	3.832	3.44	P8
210	A	2.827	1.684	P8
211	C	2.39	2.011	P8
212	U	2.876	2.027	P8
213	A	4.649	3.522
214	U	1.804	1.462
215	A	3.584	2.535
216	A	2.541	1.016
217	U	2.503	2.768
218	A	0.754	0.433
219	U	0.996	0.303
220	A	0.793	0.371
221	G	-0.009	0.142
222	C	0.025	-0.026
223	U	-0.015	-0.176
224	U	-0.03	-0.323
225	C	0.041	0.778	P9
226	U	-0.084	-0.047	P9
227	A	0.463	1.109	P9
228	U	0.187	0.606	P9
229	A	1.331	0.575	P9
230	A	1.204	0.697	P9
231	C	1.06	0.829	P9
232	A	0.813	0.216	P9
233	U	0.452	-0.028	P9
234	G	-0.008	0	P9
235	C	-0.054	-0.001	P9
236	C	0.014	0.213	P9
237	A	0.18	0.139	P9
238	A	0.237	-0.034	P9
239	G	0.26	0.388	P9
240	G	0.156	-0.057	P9
241	U	0.167	0.185	P9
242	A	0.123	-0.087	P9
243	C	-0.076	-0.252	P9
244	U	-0.032	0.188	P9
245	U	-0.004	0	P9
246	A	0.005	-0.092	P9
247	A	0.035	-0.178	P9
248	A	0.108	0.017	P9
249	A	0.02	-0.145	P9
250	C	-0.035	-0.079	P9
251	U	0.53	0.264	P9
252	U	5.386	3.812	P9
253	A	8.287	7.761	P9
254	U	2.035	1.409	P9
255	A	7.084	4.934	P9
256	A	4.153	2.741	P9
257	G	-0.019	-0.085	P9
258	U	-0.033	0.035	P9
259	U	0.054	0.038	P9
260	U	-0.097	-0.232	P9
261	U	0.022	0.058	P9
262	A	0.048	0.078	P9
263	A	0.035	-0.034	P9
264	G	0.049	0.14	P9
265	C	0.302	0.225	P9
266	A	0.446	0.288	P9
267	C	0.755	0.235	P9
268	G	1.289	0.659	P9
269	A	3.149	1.94	P9
270	G	1.319	0.491	P9
271	A	1.062	0.719	P9
272	U	2.437	2.921	P9
273	A	0.47	0.566	P9
274	U	1.895	0.551	P9
275	A	1.142	2.07	P9
276	G	0.407	1.102	P9
277	U	0.261	0.018	P9
278	C	0.676	1.297	P9
279	A	0.229	0.583	P9
280	G	0.184	0.625	P9
281	U	0.135	0.756	P9
282	G	0.435	0.526	P9
283	C	-0.002	0.015	P9
284	C	-0.102	-0.127	P9
285	A	0.014	-0.074	P9
286	U	-0.146	0.059	P9
287	U	0.171	0.154	P9
288	A	0.304	0.112	P9
289	G	1.114	0.926	P9
290	A	-0.005	0.124
291	G	0.624	0.727
292	A	0.483	0.389
293	U	0.305	0.219
294	A	0.081	0.067
295	A	0.25	0.225
296	U	0.041	-0.076
297	G	-0.24	0.004
298	G	-0.009	0.002
299	A	0.669	0.735
300	A	1.691	2.476
301	U	1.551	2.275
302	A	1.696	2.693
303	G	0.222	0.237
304	C	-0.152	0.542
305	A	-0.06	1.65
306	U	0.476	0.374
307	G	0.148	0.386
308	U	0.17	0.057
309	C	0.093	0.045
310	C	0.122	0.073
311	C	-0.225	0.025
312	C	0.06	0.115
313	U	-0.013	-0.026
314	C	-0.168	0.198
315	G	-0.083	0.053
316	C	-0.162	-0.206
317	C	-0.426	0.202
319	C	0.235	-0.134
320	C	-0.08	-0.287
321	A	0.392	0.19
322	C	0.043	-0.011
323	C	0.913	0.291
324	A	0.415	-0.075
325	A	0.458	0.062
326	U	1.674	0.458

## Sheet: Sh
Sh		Shape-Map reactivity
position	Sequence	GII	PIE	Annotation
5	A	1.897	0.589
6	C	1.038	1.901
7	G	5.204	1.198
8	A	1.993	0.154
9	G	-0.165	0.165
10	U	0.105	0.52
11	A	-0.013	0.032
12	A	-0.034	-0.108
13	G	0.066	-0.015
14	A	0.018	0.055
15	U	0.451	0.785
16	U	0.519	0.379
17	G	0.037	0.151
18	A	0.086	-0.205
19	C	-0.014	-0.466
20	U	0.769	0.119
21	A	0.357	1.223
22	A	4.99	4.079
23	A	0.361	1.06
24	C	0.165	1.244
25	G	0.171	1.156
26	C	0.07	-0.103
27	U	0.103	0.206
28	U	0.339	0.359
29	A	0.241	0.311
30	A	12.102	4.293
31	A	5.053	1.414
32	A	-0.14	0.031
33	G	0.087	0.087
34	U	0.161	0.1
35	U	0.194	-0.022
36	A	0.098	0.107
37	U	0.036	-0.006
38	U	-0.051	0.01
39	C	0.05	-0.011	P1
40	U	-0.003	0.039	P1
41	U	-0.21	-0.176	P1
42	A	0.007	-0.044	P1
43	C	0.288	0.146	P1
44	U	1.028	0.365	P1
45	A	7.203	1.396	P1
46	U	0.291	0.317	P1
47	G	0.102	0.024	P1
48	G	0.047	-0.068	P1
49	G	0.02	-0.031	P1
50	C	0.054	0.852	P1
51	G	0.078	0.091	P1
52	G	0.031	0.03	P1
53	U	0.07	0.158	P1
54	A	0.055	0.165	P2
55	C	-0.07	-0.013	P2
56	G	-0.049	0.031	P2
57	U	-0.079	0.133	P2
58	A	-0.022	0.019	P2
59	A	0.269	0.438	P2
60	A	0.471	1.121	P2
61	G	0.502	0.945	P2
62	A	0.861	1.946	P2
63	A	0.696	2.794	P2
64	A	0.176	0.63	P2
65	C	0.193	0.128	P2
66	U	0.003	0.127	P2
67	U	0.027	0.231	P2
68	A	-0.005	0.208	P2
69	C	-0.017	0.082	P2
70	G	0.072	0.128	P2
71	U	0.058	0.13	P2
72	A	0.084	0.395
73	U	0.067	0.334
74	G	1.097	0.249
75	U	1.689	0.482
76	U	1.341	0.302
77	U	0.852	0.404
78	A	0.747	0.745	P3
79	C	-0.148	-0.083	P3
80	C	-0.019	0	P3
81	U	-0.042	-0.045	P3
82	G	0.016	0.633	P3
83	U	-0.088	0.058	P3
84	C	-0.065	0.091
85	A	0.343	0.791
86	A	0.18	1.639
87	A	0.141	1.595	P4-5
88	C	0.149	0.456	P4-5
89	U	-0.178	0.123	P4-5
90	C	-0.023	-0.02	P4-5
91	G	0.011	0.017	P4-5
92	G	-0.085	0.022	P4-5
93	G	-0.159	-0.098	P4-5
94	G	-0.139	0.11	P4-5
95	A	0.138	0.976	P4-5
96	A	0.451	1.36	P4-5
97	G	0.19	0.051	P4-5
98	C	0.042	-0.092	P4-5
99	C	-0.011	-0.049	P4-5
100	A	0.163	0.934	P4-5
101	A	0.55	3.811	P4-5
102	U	0.469	1.884	P4-5
103	A	0.462	2.425	P4-5
104	G	0.038	0.455	P4-5
105	C	0.21	1.187	P4-5
106	G	-0.107	-0.009	P4-5
107	C	-0.015	0.309	P4-5
108	G	-0.179	0.037	P4-5
109	G	-0.093	-0.002	P4-5
110	U	-0.043	0.052	P4-5
111	A	0.205	0.815	P4-5
112	A	0.71	1.941	P4-5
113	U	0.17	0.417	P4-5
114	C	-0.058	-0.053	P4-5
115	C	-0.007	0.012	P4-5
116	C	0	-0.016	P4-5
117	G	-0.125	0.064	P4-5
118	A	-0.131	0.047	P4-5
119	A	-0.05	0.086	P6
120	C	0.019	0.06	P6
121	C	0.025	0.11	P6
122	A	0.094	1.087	P6
123	A	0.532	2.685	P6
124	G	0.014	0.2	P6
125	C	0.081	0.104	P6
126	U	-0.023	0.077	P6
127	C	0.005	-0.018	P6
128	C	0.016	0.256	P6
132	A	0.755	1.099	P6
133	A	0.405	2.92	P6
134	U	0.103	2.363	P6
135	G	-0.019	0.247	P6
136	G	-0.04	-0.026	P6
137	A	0.021	-0.109	P7
138	G	-0.004	-0.269	P7
139	A	0.051	0.667	P7
140	A	0.071	0.446	P7
141	G	0.011	0.007	P7
142	G	-0.018	-0.019	P7
143	U	0.105	0.197	P7
144	G	0.2	2.077	P7
145	U	0.139	0.772	P7
146	A	0.725	1.004	P7
147	G	0.49	2.634	P7
148	A	0.116	1.791	P7
149	G	0.072	0.42	P7
150	A	0.104	0.342	P7
151	C	0.111	-0.087	P7
152	U	-0.027	-0.24	P7
153	G	0.055	0.442	P7
154	G	0.015	0	P7
155	A	1.121	0.819	P7
156	A	0.134	0.555	P7
157	G	-0.07	-0.346	P7
158	G	-0.108	-0.048	P7
159	C	0.024	-0.484	P7
160	A	-0.116	-0.083	P7
161	G	-0.06	-0.082	P7
162	G	-0.046	-0.081	P7
163	U	0.039	0.088	P7
164	A	-0.037	-0.275	P7
165	C	-0.006	-0.082	P7
166	C	0.012	-0.023
167	C	0.165	-0.291
168	U	0.156	0.466
169	A	1.321	2.044
170	A	1.067	1.618
171	C	0.033	0.073
172	A	0.011	0.057
173	G	0.182	0.568
174	U	1.191	0.767
175	A	1.424	1.342	P8
176	A	4.552	4.538	P8
177	A	1.694	1.331	P8
178	G	0.665	0.465	P8
179	C	0.049	-0.156	P8
180	U	-0.094	0.224	P8
181	G	-0.027	-0.01	P8
182	A	0.024	-0.018	P8
183	G	-0.028	0.104	P8
184	G	-0.015	0.049	P8
185	G	-0.022	0.044	P8
186	U	0.036	-0.015	P8
187	A	-0.018	0.808	P8
188	A	0.162	1.233
189	A	0.48	1.506
190	G	0.293	0.372
191	G	0.289	0.097
192	G	0.365	0.317
193	A	0.332	0.749
194	C	0.035	0.163
195	A	0.103	0.402
196	G	0.034	0.431
197	U	-0.001	-0.001
198	C	-0.004	0.038
199	C	0.107	0.154
200	A	0.044	0.367	P9
201	G	0.123	0.454	P9
202	A	0.087	0.404	P9
203	C	0.032	0.177	P9
204	C	0.008	0.329	P9
205	A	0.115	0.617	P9
206	C	0.098	0.325	P9
207	A	0.074	0.346	P9
208	A	0.222	1.447	P9
209	A	0.145	1.144	P9
210	C	0.034	0.191	P9
211	U	0.042	0.051	P9
212	G	0.133	0.313	P9
213	G	0.091	0.066	P9
214	U	2.597	1.478	P9
215	U	5.392	3.234	P9
216	A	4.951	3.367	P9
217	A	3.055	3.065	P9
218	U	0.167	0.128	P9
219	C	0.002	-0.099	P9
220	C	0.004	0.182	P9
221	A	-0.047	0.05	P9
222	G	-0.02	0.18	P9
223	G	-0.025	-0.005	P9
224	C	0.076	0.224	P9
225	A	0.003	0.042	P9
226	G	-0.027	-0.111	P9
227	U	0.032	0.127	P9
228	G	0.089	0.28	P9
229	A	0.09	0.349	P9
230	A	0.15	1.184	P9
231	A	-0.075	0.276	P9
232	A	0.033	0.19	P9
233	C	0.076	0.231	P9
234	U	0.072	0.489	P9
235	G	0.048	0.435	P9
236	U	0.002	0.048	P9
237	A	0.115	1.069	P9
238	G	0.17	1.315	P9
239	A	11.957	6.042	P9
240	U	-0.004	1.013	P9
241	G	0.041	0.24	P9
242	G	0.035	-0.025	P9
243	U	0.022	0.198	P9
244	A	0.393	0.448	P9
245	A	1.86	0.475	P9
246	G	0.121	0.02	P9
247	C	0.635	0.344	P9
248	A	0.229	0.539	P9
250	A	-0.05	0.51

## Sheet: Gv
Gv		Shape-Map reactivity
position	Sequence	GII	PIE	Annotation
5	G	0.333	0.002
6	G	0.041	1.071
7	G	-0.927	-0.908
8	G	-0.1	1.281
9	A	0.206	0.72
10	U	-0.118	-0.322
11	C	6.324	-0.175
12	G	1.89	2.592
13	A	0.513	2.101
14	A	0.887	1.151
15	G	0.239	0.796
16	A	-0.926	-0.77
17	C	0.058	-0.088
18	G	-0.343	-5.951
19	A	-0.126	-0.292
20	U	-0.37	0.854
21	U	6.695	1.155
22	U	1.313	1.012
23	A	0.533	0.831
24	A	0.187	0.35
25	G	1.218	0.737
26	A	-0.55	0.042
27	A	0.519	0.045
28	G	-0.432	-0.251
29	G	0.077	-0.072
30	G	0.542	0.141
32	C	-0.251	-0.145
33	C	-0.411	-0.378
34	G	1.233	0.971
35	C	-0.273	0.244
36	G	-0.121	0.033
37	C	-0.041	-0.1
38	C	0.099	-0.078
39	C	-0.268	-0.155
40	C	-0.086	-0.018
41	C	-0.059	0.093
42	C	0.089	-0.007
43	C	0.96	0.752
44	C	1.506	1.466
45	G	0.724	0.538
46	G	1.064	0.471
48	G	-0.169	-0.172
49	G	-0.086	-0.142
50	G	0.012	-0.002
51	G	-0.148	-0.027
52	G	-0.14	-0.06
53	C	-0.144	-0.173
54	C	-0.143	0.029
55	G	0.001	-0.063
56	G	-0.129	-0.042
57	C	-0.14	-0.182
58	U	0.034	-0.012
59	C	-0.041	-0.039	P1
60	G	0.354	0.345	P1
61	G	2.348	1.211	P1
62	U	0.06	0.159	P1
63	A	0.561	0.562	P1
64	U	0.883	0.831	P1
65	U	0.819	1.118	P1
66	U	1.162	1.57	P1
67	G	0.032	-0.064	P1
68	G	0.093	0.124	P1
69	U	-0.14	0.034	P1
70	C	0.126	0.164	P1
71	G	0.153	0.153	P1
72	U	0.219	0.337	P1
73	U	0.815	0.335	P1
74	A	0.469	0.194	P2
75	A	3.114	2.648	P2
76	A	1.266	0.821	P2
77	A	0.969	1.183	P2
78	G	1.079	0.561	P2
79	U	1.305	0.511	P2
80	A	0.782	0.575	P2
81	A	0.914	0.744	P2
82	G	0.163	-0.06	P2
83	C	0.084	0.074	P2
84	U	0.784	0.47	P2
85	C	0.844	0.411	P2
86	A	1.137	0.582	P2
87	A	4.457	2.914	P2
88	A	2.798	2.075	P2
89	G	1.867	1.176	P2
90	U	1.351	1.07	P2
91	G	1.989	0.987	P2
92	U	0.169	0.132	P2
93	C	0.245	0.182	P2
94	U	0.52	0.436	P2
95	U	0.46	0.462	P2
96	G	0.06	0.152	P2
97	C	0.042	0.105	P2
98	U	0.063	0.14	P2
99	A	2.526	2.153	P2
100	G	1.403	0.852
101	U	0.068	-0.026
102	C	0.636	0.265
103	G	1.154	0.344
104	C	0.482	0.158
105	C	0.064	-0.127
106	G	0.392	0.186
107	C	0.238	0.12
108	G	0.304	0.105
109	A	2.619	1.054
110	C	0.51	0.19
111	C	0.536	0.187
112	G	0.226	0.112
113	C	0.196	-0.008
114	G	0.016	-0.034
115	G	0.121	0.059
116	G	0.027	-0.091
117	G	0.024	-0.019
118	G	0.022	-0.03
119	C	0.077	0.096
120	A	0.298	0.247
121	A	0.189	0.593
122	C	0.912	0.994	P3
123	A	1.163	0.411	P3
124	C	0.177	0.034	P3
125	C	0.26	-0.005	P3
126	G	0.373	0.084	P3
128	C	0.21	0.288
129	A	0.941	0.372
130	A	3.378	2.444
131	A	2.254	1.649	P4-5
132	C	0.404	0.46	P4-5
133	U	-0.013	-0.026	P4-5
134	G	-0.096	0.047	P4-5
135	C	0.051	0.052	P4-5
136	G	0.021	-0.08	P4-5
137	G	-0.012	-0.071	P4-5
138	G	-0.014	0.054	P4-5
139	A	0.034	0.241	P4-5
140	A	0.192	0.027	P4-5
141	C	0.309	0.382	P4-5
142	G	0.078	0.083	P4-5
143	U	-0.004	-0.009	P4-5
144	C	0.076	0.102	P4-5
145	C	-0.007	0.072	P4-5
146	U	0.104	0.279	P4-5
147	A	0.336	0.755	P4-5
148	A	0.297	0.267	P4-5
149	A	1.731	0.259	P4-5
150	G	0	0.176	P4-5
151	C	-0.022	-0.107	P4-5
152	C	-0.184	0.122	P4-5
153	U	-0.076	-0.09	P4-5
154	G	-0.023	0.086	P4-5
155	A	-0.076	-0.009	P4-5
156	A	0.195	-0.321	P4-5
157	C	-0.129	0.081	P4-5
158	U	-0.062	-0.179	P4-5
159	A	0.017	0.086	P4-5
160	C	0.077	-0.269	P4-5
161	C	0.154	-0.424	P4-5
162	A	0.006	0.172	P4-5
163	A	-0.06	-0.009	P4-5
164	G	-0.017	-0.005	P4-5
165	C	-0.016	0.225	P4-5
166	C	-0.133	0.095	P4-5
167	G	0.004	-0.099	P4-5
168	A	0.007	-0.115	P4-5
169	C	-0.059	-0.097	P4-5
170	G	-0.016	0.297	P4-5
171	C	0.007	-0.115	P4-5
172	C	0.168	0.512	P4-5
173	G	0.043	0.283	P4-5
174	A	-0.081	0.636	P4-5
175	A	0.029	0.114	P4-5
176	A	0.039	0.072	P4-5
177	G	-0.033	0.362	P4-5
178	G	-0.146	0.219	P4-5
179	C	0.036	-0.117	P4-5
180	G	-0.047	0.07	P4-5
181	C	0.006	-0.269	P4-5
182	C	-0.005	0.062	P4-5
183	G	0.102	-0.09	P4-5
184	G	-0.106	0.223	P4-5
185	U	0.41	0.148	P4-5
186	G	-0.147	0.212	P4-5
187	G	-0.054	0.039	P4-5
188	C	-0.2	-0.26	P4-5
189	C	-0.027	0.326	P4-5
190	G	-0.084	0.162	P4-5
191	G	-0.05	0.032	P4-5
192	G	-0.098	0.161	P4-5
193	G	-0.009	0.227	P4-5
194	U	0.142	0.605	P4-5
195	A	0.776	2.243	P4-5
196	A	1.312	3.622	P4-5
197	U	0.782	1.345	P4-5
198	G	-0.099	0.226	P4-5
199	A	0.171	0.143	P4-5
200	C	-0.1	0.071	P4-5
201	C	-0.1	0.082	P4-5
202	C	-0.059	0.17	P4-5
203	A	2.741	2.253	P4-5
204	G	0.015	0.072	P4-5
205	G	-0.033	0.051	P4-5
206	G	0.013	0.03	P4-5
207	U	0.236	0.274	P4-5
208	A	8.442	7.79	P4-5
209	C	0.452	0.423	P4-5
210	G	-0.041	0.084	P4-5
211	G	0.006	0.141	P4-5
212	U	-0.066	0.114	P4-5
213	A	0.01	0.099	P4-5
214	A	0.071	-0.034	P4-5
215	C	-0.005	0.119	P4-5
216	A	0.007	0.004	P4-5
217	A	0.154	-0.007	P4-5
218	C	0.296	0.331	P4-5
219	G	-0.013	-0.03	P4-5
220	U	-0.053	0.045	P4-5
221	U	-0.053	-0.025	P4-5
222	C	-0.005	-0.049	P4-5
223	A	-0.144	-0.001	P4-5
224	G	-0.168	-0.112	P4-5
225	G	-0.092	0.114	P4-5
226	A	-0.145	-0.043	P4-5
227	U	0.41	0.725	P4-5
228	G	-0.043	0.003	P4-5
229	C	9.661	5.278	P4-5
230	G	1.981	1.194	P4-5
231	C	0.097	0.323	P4-5
232	C	0.129	0.253	P4-5
233	A	0.08	0.744	P4-5
234	A	0.007	0.564	P4-5
235	U	0.015	0.83	P4-5
236	G	-0.056	0.064	P4-5
237	G	-0.071	0.152	P4-5
238	A	-0.108	0.174	P4-5
239	U	0.435	0.495	P4-5
240	A	0.171	0.611	P4-5
241	A	0.505	0.968	P4-5
242	C	-0.044	0.019	P4-5
243	C	0.005	0.093	P4-5
244	U	-0.103	0.216	P4-5
245	G	-0.045	0.023	P4-5
246	C	-0.029	0.193	P4-5
247	A	-0.247	0.086	P4-5
248	A	-0.422	-0.383	P6
249	C	0.045	0.235	P6
250	C	0.167	0.367	P6
251	A	2.006	1.472	P6
252	A	0.929	0.926	P6
253	G	0.028	0.108	P6
254	C	0.029	0.12	P6
255	G	0.01	0.039	P6
256	C	0.042	-0.024	P6
257	U	0.032	0.222	P6
258	A	0.02	0.316	P6
259	C	0.032	0.29	P6
260	C	0.011	0.24	P6
261	G	0.002	0.115	P6
262	C	-0.13	-0.308	P6
263	C	-0.247	0.062	P6
267	U	4.043	1.825	P7
268	G	-0.017	0.156	P7
269	G	-0.028	0.192	P7
270	C	-0.036	0.495	P7
271	C	-0.051	0.417	P7
272	A	0.027	0.308	P7
273	U	0.306	0.468	P7
274	G	-0.014	0.039	P7
275	C	-0.013	-0.516	P7
276	G	0.035	-0.313	P7
277	U	0.595	0.411	P7
278	G	0.212	0.133	P7
279	C	1.205	0.858	P7
280	A	1.387	1.369	P7
281	G	0.077	0.611	P7
282	U	0.649	0.469	P7
283	U	0.38	-0.086	P7
284	C	1.236	0.687	P7
285	A	1.821	1.567	P7
286	C	0.604	-0.38	P7
287	A	1.421	0.983	P7
288	G	1.187	0.679	P7
289	A	0.927	-0.068	P7
290	C	0.47	-0.069	P7
291	U	1.057	-0.464	P7
292	A	0.848	0.992	P7
293	G	2.351	0.891	P7
294	A	2.307	0.613	P7
295	U	0.049	-0.192	P7
296	G	0.234	0.332
298	G	0.019	-0.016
299	G	0.119	0.074
300	G	0.078	-0.204
302	G	0.032	-0.144
303	G	0.226	0.091
304	G	0.149	0.18
305	G	0.008	-0.111	P8
306	G	0.058	0.174	P8
307	G	0.013	0.058	P8
308	U	0.357	-0.112	P8
309	U	2.34	3.042	P8
310	G	1.661	1.773	P8
311	U	1.314	0.323	P8
312	A	4.303	2.106	P8
313	C	-0.062	-0.006	P8
314	C	-0.024	-0.089	P8
315	C	-0.034	-0.059	P8
317	U	0.35	0.315	P8
318	U	1.377	0.37	P8
319	A	1.843	1.553
320	A	1.939	1.243
321	G	0.665	0.618
322	A	0.701	1.397
323	U	2.69	2.736
324	A	0.533	1.108
325	U	1.123	0.876
326	A	1.427	1.476
327	G	0.512	0.682
328	U	0.014	0.015
329	C	0.213	0.373
330	G	0.564	0.532
331	A	0.891	1.19	P9
332	A	0.19	-0.021	P9
333	G	0.36	0.107	P9
334	C	-0.027	-0.005	P9
335	C	-0.026	0.086	P9
336	C	0.007	-0.028	P9
337	A	-0.054	-0.236	P9
338	G	0.025	0.123	P9
339	U	2.916	1.826	P9
340	G	0.089	0.203	P9
341	U	-0.132	0.057	P9
342	G	0.324	0.719	P9
343	A	0.968	0.971	P9
344	A	0.961	0.817	P9
345	A	1.03	0.959	P9
346	G	0.266	0.294	P9
347	C	-0.035	-0.155	P9
348	C	-0.019	-0.087	P9
349	U	-0.049	0.014	P9
350	G	-0.085	-0.137	P9
351	G	-0.016	0.016	P9
352	G	0.145	0.172	P9
353	A	0.4	0.768	P9
354	U	2.629	2.046	P9
355	U	2.329	1.399	P9
356	A	4.593	3.661	P9
357	G	0.852	0.907	P9
358	U	0.595	0.55	P9
359	U	0.794	1.102	P9
360	G	0.074	0.105	P9
361	C	-0.061	0.039	P9
362	A	0.389	0.464	P9
363	G	1.158	1.402	P9
364	A	0.975	1.279	P9
365	U	0.442	0.643	P9
366	A	0.954	1.01	P9
367	C	0.094	0.598	P9
368	C	0.139	-0.007	P9
369	G	0.155	0.159	P9
370	U	0.182	0.13	P9
371	C	0.23	-0.074	P9
372	G	0.44	1.024	P9
373	U	0.231	0.126	P9
374	A	1.421	0.911	P9
375	G	0.688	0.424	P9
376	U	0.256	-0.064	P9
377	C	-0.019	-0.486	P9
378	U	0.194	0.23	P9
379	U	0.167	0.023	P9

## Sheet: Po
Po		Shape-Map reactivity
position	Sequence	GII	PIE	Annotation
21	U	0.971	2.14
22	U	0.743	2.713
23	A	2.258	1.364
24	A	0.849	1.34
25	G	0.695	0.693
26	G	0.599	0.404
27	A	1.713	0.737
28	A	3.292	0.588
29	G	0.4	0.182
30	C	-0.04	0.018
31	C	0.064	-0.208
32	U	0.055	-0.075
33	C	0.019	-0.059
34	C	0.056	0.053
35	C	0.087	-0.088
36	G	0.009	-0.175
37	G	0.039	-0.121
38	C	0.056	0.09
39	C	-0.02	0.104
40	U	0.043	0.146
41	G	0.015	-0.076
42	G	0.029	-0.07
43	U	-0.082	0.017
44	U	0.087	-0.033
45	U	-0.027	-0.018
46	C	0.054	0.043
47	C	0.428	0.05
48	G	3.75	2.059
49	U	4.99	3.891
50	G	1.404	1.509
51	G	0.175	0.21
52	A	-0.043	-0.174
53	A	0.05	0.005
54	A	0.048	-0.008
55	U	-0.115	-0.122
56	C	0.059	-0.186
57	A	0.011	-0.089
58	G	-0.056	0.004
60	C	-0.004	-0.18
61	C	0.048	-0.08
62	G	0.134	-0.175
63	G	-0.181	0.153
64	A	3.482	1.255	P1
65	G	0.288	-0.009	P1
66	A	0.735	-0.007	P1
67	U	3.851	3.852	P1
68	G	-0.026	0.155	P1
69	G	0.258	0.322	P1
70	U	0.498	0.237	P1
71	A	1.727	0.842	P1
72	U	3.078	1.961	P1
73	U	1.662	0.87	P1
74	U	3.045	1.915	P1
75	G	0.446	0.115	P1
76	G	0.582	0.523	P1
77	U	0.026	0.231	P1
78	C	1.336	0.326	P1
79	G	0.186	0.199	P1
80	U	-0.024	0.139	P1
81	C	0.366	0.154	P1
82	C	0.126	-0.12	P2
83	A	0.111	0.038	P2
84	A	2.87	1.398	P2
85	A	-0.112	0.105	P2
86	G	0.174	0.234	P2
87	U	0.076	-0.082	P2
88	A	0.186	0.419	P2
89	A	0.29	-0.014	P2
90	G	0.179	0.303	P2
91	C	-0.022	-0.04	P2
92	C	-0.052	0.029	P2
94	G	0.367	0.512	P2
95	A	0.39	0.225	P2
96	A	0.828	0.873	P2
97	A	0.7	0.591	P2
98	G	0.109	-0.425	P2
99	G	-0.127	0.17	P2
100	A	0.749	0.49	P2
101	C	-0.102	0.145	P2
102	U	-0.261	0.027	P2
103	U	-0.201	0.083	P2
104	G	-0.042	-0.221	P2
105	C	0.075	0.395	P2
106	U	-0.098	0.047	P2
107	A	1.574	1.208	P2
108	G	0.594	0.035
109	U	-0.044	-0.084
110	C	-0.016	0.028
111	U	-0.183	-0.241
112	C	-0.081	-0.143
113	G	-0.068	0.082
115	C	-0.021	0.032
116	C	0.524	0.292
117	G	2.513	1.843
119	G	0.894	0.805
121	C	-0.13	-0.059
122	C	-0.08	0.084
123	G	-0.113	-0.108
124	A	-0.105	0.036
125	G	0.006	-0.109
126	G	-0.073	-0.052
127	C	0.119	-0.008
128	G	0.009	0.084
129	A	0.27	0.444
130	C	0.197	0.575	P3
131	A	0.469	1.004	P3
132	C	0.185	0.189	P3
133	C	0.123	0.285	P3
134	G	0.525	0.347	P3
135	U	0.56	0.502	P3
136	C	0.324	-0.045
137	A	0.356	0.372
138	A	1.889	2.478
139	A	2.051	2.488	P4-5
140	U	0.226	0.614	P4-5
141	U	0.148	0.089	P4-5
142	G	0.006	0.014	P4-5
143	C	0.071	0.017	P4-5
144	G	-0.006	0.006	P4-5
145	G	-0.014	-0.011	P4-5
146	G	-0.029	-0.033	P4-5
147	G	-0.041	-0.175	P4-5
148	A	0.136	0.084	P4-5
149	C	-0.075	0.011	P4-5
150	C	0.032	-0.138	P4-5
151	U	-0.038	-0.049	P4-5
152	C	-0.007	-0.09	P4-5
153	C	0.039	0.102	P4-5
154	U	0.006	-0.052	P4-5
155	A	0.099	0.343	P4-5
156	A	0.152	0.53	P4-5
157	A	0.459	0.747	P4-5
158	G	-0.089	0.274	P4-5
159	C	-0.035	-0.062	P4-5
160	C	-0.009	-0.022	P4-5
161	U	-0.033	-0.036	P4-5
162	G	-0.048	0.006	P4-5
163	G	-0.048	-0.058	P4-5
164	A	-0.099	-0.046	P4-5
165	C	-0.132	-0.176	P4-5
166	U	-0.09	0.006	P4-5
167	A	-0.019	0.164	P4-5
168	C	0.059	0.128	P4-5
169	C	0.171	0.074	P4-5
170	A	0.005	0.106	P4-5
171	A	0.121	-0.079	P4-5
172	G	-0.003	0.001	P4-5
173	C	0.17	-0.141	P4-5
174	C	-0.038	0.035	P4-5
175	G	0.04	0.182	P4-5
176	A	-0.001	-0.037	P4-5
177	C	0.024	-0.006	P4-5
178	G	-0.044	-0.021	P4-5
179	C	-0.018	-0.018	P4-5
180	C	0.035	0.061	P4-5
181	G	-0.028	0.09	P4-5
182	A	-0.046	0.393	P4-5
183	A	0.064	0.319	P4-5
184	A	0.039	0.3	P4-5
185	G	-0.014	0.042	P4-5
186	G	-0.041	0.072	P4-5
187	C	-0.024	0.121	P4-5
188	G	0.006	0.043	P4-5
189	C	-0.135	0.18	P4-5
190	C	-0.026	-0.108	P4-5
191	G	-0.053	0.216	P4-5
192	G	0.003	0.077	P4-5
193	U	0.493	0.326	P4-5
194	G	0.021	0.105	P4-5
195	G	-0.045	-0.007	P4-5
196	C	-0.039	0.05	P4-5
197	C	0.014	-0.026	P4-5
198	G	-0.019	0.051	P4-5
199	G	-0.08	0.047	P4-5
200	G	-0.118	0.059	P4-5
201	G	-0.005	-0.018	P4-5
202	U	-0.03	0.385	P4-5
203	A	0.179	1.138	P4-5
204	A	0.308	2.143	P4-5
205	U	0.189	0.676	P4-5
206	G	0.101	0.096	P4-5
207	A	0.173	0.361	P4-5
208	C	-0.029	-0.073	P4-5
209	C	0.027	-0.005	P4-5
210	U	0.08	0.128	P4-5
211	A	6.482	3.781	P4-5
212	G	-0.061	0.069	P4-5
213	G	-0.073	0.017	P4-5
214	G	-0.079	0.041	P4-5
215	U	0.036	0.106	P4-5
216	A	6.726	8.997	P4-5
217	U	0.613	0.655	P4-5
218	G	-0.032	0.1	P4-5
219	G	-0.038	-0.094	P4-5
220	U	-0.102	0.014	P4-5
221	A	0.024	0.08	P4-5
222	A	0.041	0.251	P4-5
223	C	0.031	0.117	P4-5
224	A	0.059	0.137	P4-5
225	A	0.095	0.047	P4-5
226	C	0.253	0.146	P4-5
227	G	0.064	0.004	P4-5
228	U	0.013	0.011	P4-5
229	C	-0.053	0.075	P4-5
230	C	0.003	-0.005	P4-5
231	G	-0.061	-0.038	P4-5
232	G	0.006	-0.009	P4-5
233	G	-0.072	0.107	P4-5
234	A	-0.025	0.24	P4-5
235	U	-0.021	0.207	P4-5
236	G	3.076	2.258	P4-5
237	U	1.729	0.962	P4-5
238	G	8.618	5.357	P4-5
239	A	0.267	0.63	P4-5
240	C	0.211	0.316	P4-5
241	A	0.05	0.492	P4-5
242	A	0.115	0.707	P4-5
243	U	0.029	0.228	P4-5
244	G	0.032	0.246	P4-5
245	G	-0.054	0.139	P4-5
246	A	-0.065	0.315	P4-5
247	C	0.049	0.099	P4-5
248	A	0.11	0.273	P4-5
249	A	1.646	1.409	P4-5
250	U	0.102	0.053	P4-5
251	C	0.01	0.061	P4-5
252	C	0.028	0.1	P4-5
253	G	0.034	0.024	P4-5
254	C	0.015	0.064	P4-5
255	A	0.103	0.047	P4-5
256	G	0.04	0.037	P6
257	C	0.041	0.163	P6
258	C	0.096	0.367	P6
259	A	0.752	0.963	P6
260	A	0.378	0.616	P6
261	G	0.049	0.082	P6
262	C	0.024	0.242	P6
263	G	0	0.011	P6
264	C	0.03	0.118	P6
265	U	0.024	0.031	P6
266	A	0.028	0.21	P6
267	C	-0.12	0.081	P6
268	C	-0.041	0.102	P6
269	G	0.012	0.062	P6
270	C	-0.075	0.066	P6
271	C	0.004	0.008	P6
272	C	-0.041	0.071	P6
273	C	-0.03	-0.088	P6
277	G	-0.016	0.25	P6
278	G	0.026	0.005	P6
279	G	-0.067	-0.168	P7
280	G	0.097	-1.415	P7
281	A	3.258	9.211	P7
282	C	-0.007	0.003	P7
283	C	-0.001	-0.216	P7
284	A	0.141	0.042	P7
285	C	0.454	-0.06	P7
286	G	-0.001	0.131	P7
287	C	-0.012	0.514	P7
288	G	0.026	-0.055	P7
289	U	0.258	0.343	P7
290	G	0.138	0.052	P7
291	C	0.768	0.389	P7
292	A	0.794	0.625	P7
293	G	0.116	0.215	P7
294	U	0.463	0.653	P7
295	U	0.215	1.609	P7
296	C	0.787	0.216	P7
297	A	1.613	0.905	P7
298	C	0.278	0.643	P7
299	A	1.076	1.446	P7
300	G	0.181	0.377	P7
301	A	0.037	-0.112	P7
302	C	0.003	-0.424	P7
303	U	0.023	-0.004	P7
304	A	0.417	0.719	P7
305	G	1.404	1.325	P7
306	A	1.814	1.534	P7
307	U	0.981	1.631	P7
308	G	0.554	0.417
309	U	-0.124	0.283
310	C	0.13	0.054
311	G	0.115	0.01
312	G	0.965	0.642
313	U	0.266	0.375
314	G	0.047	0.174
315	G	0.037	0.287
316	G	-0.073	0.145
317	G	-0.003	-0.222	P8
318	G	-0.005	-0.134	P8
319	A	0.227	0.13	P8
320	U	0.142	0.18	P8
321	C	1.481	1.021	P8
322	C	2.48	2.115	P8
323	G	1.214	0.766	P8
324	U	-0.041	0.139	P8
325	C	0.101	0.048	P8
326	U	-0.065	-0.094	P8
327	C	-0.031	-0.072	P8
328	C	-0.083	-0.042	P8
329	U	0.297	0.109	P8
330	A	2.094	1.534
331	A	2.488	1.123
332	G	0.554	0.493
333	A	0.388	0.497
334	U	1.161	1.224
335	A	0.369	0.787
336	U	0.253	0.729
337	A	0.484	0.804
338	G	0.338	0.36
339	U	0.096	0.12
340	C	0.122	0.174
341	G	0.024	0.162
342	A	0.619	0.928	P9
343	G	-0.023	-0.079	P9
344	G	0.074	0.09	P9
345	C	-0.064	0.028	P9
346	C	-0.053	-0.015	P9
347	C	0.018	0	P9
348	A	0.059	0.354	P9
349	G	-0.043	-0.111	P9
350	C	2.44	1.856	P9
351	G	-0.05	0.039	P9
352	C	-0.058	-0.042	P9
353	G	0.044	0.066	P9
354	A	0.255	0.405	P9
355	A	0.298	0.767	P9
356	A	0.282	0.603	P9
357	G	-0.072	0.135	P9
358	C	0	-0.063	P9
359	C	-0.032	0.094	P9
360	U	0.019	0.066	P9
361	G	-0.045	0.083	P9
362	G	0.1	-0.015	P9
363	G	-0.04	-0.186	P9
364	A	0.54	0.915	P9
365	G	0.673	0.71	P9
366	U	0.175	0.966	P9
367	A	1.776	3.796	P9
368	U	0.135	0.216	P9
369	C	0.07	0.405	P9
370	C	0.074	0.159	P9
371	G	0.115	0.195	P9
373	A	0.198	0.537	P9
374	G	0.026	0.881	P9
375	A	-0.35	1.806	P9
377	A	-0.013	1.294	P9
378	C	-0.29	0.442	P9
379	C	-0.697	0.373	P9
381	U	0.116	0.249	P9
383	G	0.251	0.838	P9
384	U	0.003	0.143	P9
385	A	0.459	1.303	P9
386	G	0.287	0.969	P9
387	U	0.111	-0.063	P9
388	C	0.034	0.029	P9
389	U	0.383	0.297	P9
390	U	0.448	0.188	P9

## Sheet: Bo
Bo		Shape-Map reactivity
position	Sequence	GII	PIE	Annotation
5	G	-0.286	0.121
6	G	0.057	0.274
7	G	0.207	0.192
8	G	0.014	0.183
9	A	0.432	0.78
10	U	-0.106	0.393
11	C	-0.014	0.885
12	G	0.763	0.669
13	A	0.561	0.75
14	A	0.774	1.261
15	G	0.548	0.397
16	A	0.608	0.443
17	C	0.183	0.1
18	G	0.061	0.151
19	A	0.381	0.368
20	U	0.62	0.739
21	U	2.665	3.144
22	U	2.409	1.64
23	A	2.807	2.261
24	A	2.345	1.582
25	C	0.204	0.02	P1
26	C	0.624	0.558	P1
27	A	1.205	1.124	P1
28	C	0.668	0.648	P1
29	U	0.304	0.272	P1
30	G	1.246	2.243	P1
31	U	0.054	0.012	P1
32	A	1.869	0.978	P1
33	U	1.624	1.49	P1
34	U	1.705	1.233	P1
35	U	1.788	1.245	P1
36	G	0.856	0.352	P1
37	G	0.498	0.149	P1
38	U	0.011	0.031	P1
39	C	0.201	0.605	P1
40	G	0.189	0.203	P1
41	U	-0.093	0.045	P1
42	C	0.125	0.211	P1
43	G	0.472	0.436	P2
44	A	1.659	1.198	P2
45	A	2.754	2.982	P2
46	A	1.578	1.121	P2
47	G	1.245	0.631	P2
48	U	2.032	1.104	P2
49	G	1.743	0.888	P2
50	A	1.474	0.879	P2
51	A	2.204	1.538	P2
52	A	1.198	0.654	P2
53	G	0.542	0.202	P2
54	C	0.768	0.569	P2
55	U	1.008	0.111	P2
56	A	2.245	1.416	P2
57	G	0.357	0.679	P2
58	U	-0.046	0.027	P2
59	C	-0.018	-0.08	P2
60	C	-0.035	-0.003	P2
61	G	-0.005	0.065
62	C	0.031	0.139
63	C	0.057	-0.046
64	A	1.453	1.178
65	C	2.804	1.585
66	G	0.522	0.35
67	G	0.053	0.071
68	C	-0.094	-0.017
69	G	0.006	-0.05
70	G	0.079	0.043
71	G	-0.003	-0.002
72	C	0	0.156
73	G	0.156	0.758
74	A	0.591	0.515
75	C	0.558	0.968	P3
76	A	1.062	1.27	P3
77	C	0.386	0.37	P3
78	C	0.327	0.249	P3
79	G	0.63	0.44	P3
80	U	0.353	0.092	P3
81	C	0.556	0.122
82	A	0.596	0.347
83	A	3.212	3.265
84	A	3.856	3.339	P4-5
85	U	0.982	0.957	P4-5
86	U	0.324	0.08	P4-5
87	G	-0.058	-0.032	P4-5
88	C	-0.055	0.015	P4-5
89	G	-0.039	-0.092	P4-5
90	G	0.008	-0.046	P4-5
91	G	0.028	-0.139	P4-5
92	G	-0.044	-0.028	P4-5
93	A	0.701	0.78	P4-5
94	U	0.07	0.044	P4-5
95	C	0.044	-0.014	P4-5
96	U	-0.137	0.152	P4-5
97	C	-0.154	0.118	P4-5
98	C	-0.106	-0.034	P4-5
99	U	0.558	0.598	P4-5
100	U	1.323	1.19	P4-5
101	A	0.892	0.795	P4-5
102	G	3.439	2.373	P4-5
103	A	4.768	1.668	P4-5
104	G	0.203	0.155	P4-5
105	C	-0.028	-0.103	P4-5
106	C	-0.036	-0.001	P4-5
107	C	0.05	-0.046	P4-5
108	U	0.003	0.038	P4-5
109	C	-0.063	-0.092	P4-5
110	A	-0.012	0.009	P4-5
111	C	0.068	0.106	P4-5
112	C	-0.002	-0.13	P4-5
113	A	0.093	0.066	P4-5
114	C	-0.161	-0.045	P4-5
115	A	1.353	0.912	P4-5
116	C	0.002	0.095	P4-5
117	C	-0.088	0.154	P4-5
118	C	0.036	0.098	P4-5
119	U	-0.112	0.04	P4-5
120	G	-0.077	0.028	P4-5
121	C	-0.05	0.007	P4-5
122	G	1.66	1.363	P4-5
123	G	0.04	0.006	P4-5
124	C	-0.03	-0.013	P4-5
125	U	-0.041	-0.011	P4-5
126	A	-0.062	-0.003	P4-5
127	G	0.135	0.167	P4-5
128	A	0.06	0.297	P4-5
129	A	0.304	0.461	P4-5
130	A	0.267	0.495	P4-5
131	U	0.002	0.085	P4-5
132	A	-0.017	-0.024	P4-5
133	G	-0.072	-0.034	P4-5
134	C	-0.011	0.081	P4-5
135	G	0.849	0.744	P4-5
136	G	-0.025	0.013	P4-5
137	C	-0.076	0.114	P4-5
138	A	0.005	0.048	P4-5
139	G	-0.021	0.063	P4-5
140	G	0.059	-0.001	P4-5
141	U	0.078	-0.022	P4-5
142	C	0.782	0.749	P4-5
143	G	-0.002	0.168	P4-5
144	U	0.033	0.19	P4-5
145	A	0.202	0.406	P4-5
146	A	0.593	0.926	P4-5
147	U	0.809	1.03	P4-5
148	A	0.57	0.763	P4-5
149	G	0.274	0.214	P4-5
150	U	1.514	1.252	P4-5
151	G	-0.072	-0.004	P4-5
152	U	0.007	0.006	P4-5
153	G	-0.013	0.017	P4-5
154	G	-0.046	0.037	P4-5
155	G	-0.006	-0.009	P4-5
156	G	-0.033	0	P4-5
157	G	0.024	0.022	P4-5
158	A	0.179	0.177	P4-5
159	U	0.501	0.522	P4-5
160	U	0.699	0.828	P4-5
161	G	0.172	0.258	P4-5
162	G	0.069	0.165	P4-5
163	A	0.149	0.122	P4-5
164	C	0.187	0.278	P4-5
165	A	0.784	0.888	P4-5
166	A	1.914	1.82	P4-5
167	U	0.015	0.085	P4-5
168	C	0.108	0.062	P4-5
169	C	0.122	0.056	P4-5
170	G	0.041	0.017	P4-5
171	C	0.031	0.022	P4-5
172	A	-0.029	0.108	P4-5
173	G	0.089	0.022	P6
174	C	0.126	0.053	P6
175	C	0.249	0.166	P6
176	A	0.499	0.496	P6
177	A	0.702	0.526	P6
178	G	0.44	0.201	P6
179	U	0.084	0.118	P6
180	C	0.064	-0.051	P6
181	C	0.039	-0.062	P6
182	U	0.392	0.513	P6
183	U	0.262	0.294	P6
184	C	-0.017	0.031	P6
185	C	-0.033	0.073	P6
186	U	-0.006	0.139	P6
187	A	0.2	0.287	P6
188	C	0.019	0.003	P6
189	C	0.282	-0.03	P6
190	C	-0.034	0.003	P6
191	C	0.18	0.099	P6
192	G	-0.057	0.07	P6
193	U	-0.023	0.241	P6
194	A	0.044	0.278	P6
195	G	0.012	0.138	P6
196	C	0.024	0.015	P6
197	G	-0.055	-0.019	P6
198	A	0.289	0.533	P6
199	G	-0.03	0.066	P6
200	U	-0.044	0.115	P6
201	U	-0.032	0.151	P6
202	A	0.11	0.125	P6
206	U	2.374	0.897	P6
207	G	0.296	-1.216	P6
208	U	0.013	0.167	P6
209	A	0.036	-0.165
210	A	-0.032	0.328	P7
211	C	-0.03	0.086	P7
212	G	0.1	0.105	P7
213	A	0.383	1.341	P7
214	G	-0.005	0.215	P7
215	C	0.007	-0.224	P7
216	U	-0.077	-0.597	P7
217	A	0.085	0.554	P7
218	C	0.138	-0.17	P7
219	C	0.065	0.143	P7
220	C	0.535	0.093	P7
221	U	1.014	0.147	P7
222	G	0.449	0.891	P7
223	U	0.192	-0.311	P7
224	A	0.459	2.138	P7
225	G	0.254	0.393	P7
226	U	0.421	0.875	P7
227	G	0.205	0.175	P7
228	G	0.105	0.009	P7
229	A	0.204	0.981	P7
230	U	0.315	0.459	P7
231	G	0.132	0.339	P7
232	C	0.47	0.042	P7
233	A	0.953	0.71	P7
234	G	0.198	-0.034	P7
235	U	0.766	0.397	P7
236	U	0.402	0.055	P7
237	C	2.039	0.428	P7
238	A	3.006	1.846	P7
239	C	0.469	0.572	P7
240	A	1.246	1.852	P7
241	G	0.233	0.394	P7
242	A	0.136	0.955	P7
243	C	0.019	0.165	P7
244	U	0.257	0.313	P7
245	A	0.927	1.154	P7
246	G	1.588	1.429	P7
247	A	0.628	0.363	P7
248	C	0.378	0.369	P7
249	G	0.328	0.319
250	U	0.388	0.472
251	C	0.388	0.274
252	G	0.119	0.247
253	G	0.233	0.248
254	U	0.279	-0.014
255	G	0.145	0.071
256	G	0.272	0.23
257	G	0.139	0.175
258	G	0.388	0.216	P8
259	A	0.791	1.049	P8
260	G	0.375	0.834	P8
261	U	0.436	0.766	P8
262	G	0.531	0.9	P8
263	C	0.19	0.051	P8
264	C	0.238	-0.017	P8
265	C	2.097	0.564	P8
266	U	0.95	0.577	P8
267	G	1.406	0.642	P8
268	G	0.482	0.302	P8
269	A	8.139	2.594	P8
270	G	0.005	0.064	P8
271	C	0.447	0.603	P8
272	A	0.13	0.66	P8
273	C	0.145	0.269	P8
274	G	3.61	1.074	P8
275	U	0.291	0.025	P8
276	C	-0.028	-0.058	P8
277	U	0.336	0.065	P8
278	U	0.638	0.97	P8
279	A	1.083	1.947
280	A	2.408	2.064
281	A	1.627	1.898
282	A	2.341	1.752
283	U	3.181	2.998
284	A	0.566	-0.01
285	U	0.632	0.776
286	A	1.95	2.067
287	G	1.053	0.989
288	U	0.181	0.136
289	C	0.516	0.76
290	G	0.381	0.271
291	A	0.359	0.769	P9
292	U	1.923	2.549	P9
293	A	2.681	3.194	P9
294	C	-0.3	0.018	P9
295	G	0.079	-0.109	P9
296	G	-0.031	0.036	P9
297	C	-0.002	-0.026	P9
298	A	-0.006	0.013	P9
299	C	-0.026	0.083	P9
300	U	0.132	0.219	P9
301	G	0.435	0.19	P9
302	A	1.031	0.85	P9
303	A	0.934	0.71	P9
304	A	1.439	1.054	P9
305	G	0.029	0.112	P9
306	G	-0.046	-0.12	P9
307	U	0.043	0.08	P9
308	G	-0.039	-0.01	P9
309	C	0.169	-0.139	P9
310	C	0.005	-0.145	P9
311	G	-0.04	0.121	P9
313	U	0.282	0.481	P9
314	U	1.64	1.434	P9
315	U	0.805	0.991	P9
316	A	1.06	1.397	P9
317	A	2.023	1.672	P9
318	A	0.574	1.216	P9
319	G	0.136	-0.02	P9
320	C	0.383	0.34	P9
321	A	0.717	1.11	P9
322	G	1.311	1.714	P9
323	A	0.457	1.425	P9
324	U	0.594	1.5	P9
325	A	0.65	2.29	P9
326	C	0.076	0.681	P9
327	C	0.128	0.173	P9
328	G	0.056	0.241	P9
330	C	0.098	0.186	P9
331	G	0.542	1.544	P9
332	U	0.118	0.024	P9
333	A	0.462	1.053	P9
334	G	0.267	0.983	P9
335	U	0.044	0.048	P9
336	C	-0.018	0.281	P9
337	U	0.261	0.48	P9
338	U	0.322	0.217	P9
