# Supplementary material for: Characterization of group I introns in generating circular RNAs as vaccines
Source: Nucleic Acids Res. 2025 Feb 28;53(4):gkaf089. doi: 10.1093/nar/gkaf089 (PMC11879131; doi:10.1093/nar/gkaf089)
Supplement: gkaf089_Supplemental_Files [file gkaf089_supplemental_files.zip › Supplementary table 4_splash interactions.xlsx]

## Sheet: Note
For each comparison (i.e. Po-vs-Gv or GvPo-vs-Gv), the 2 PIE precursors that are involved are aligned using pairwise alignment tools (EMBOSS Water).
The right end of the left arm as well as the left end of the right arm were used to define interacting positions.
The 2 positions mentioned above were projected to the coordinate of their pairwise alignment, so that chimeras can be compared at analogous positions of two different constructs with similar (yet not identical) sequences.
The projected coordinates were further binned into pairwise 10nt windows to obtain chimeric read count at window-level.
Window-level pairwise chimeric read count was normalized against total mapped reads of each sample.

## Sheet: Po vs Gv
bin_left	bin_right	bin_left_p	bin_right_p	Gv_rep1	Gv_rep2	Gv_mean	Po_rep1	Po_rep2	Po_mean
35	55		p7	0	0	0	34.52	58.79	46.655
35	1075		p4-5	32.35	0	16.175	0	14.7	7.35
35	1085		p4-5	64.69	78.22	71.455	0	44.09	22.045
35	1095		p4-5	48.52	39.11	43.815	17.26	14.7	15.98
35	1105		p4-5	56.61	78.22	67.415	0	14.7	7.35
35	1115		p4-5	40.43	13.04	26.735	17.26	73.49	45.375
35	1125		p6	32.35	0	16.175	0	0	0
45	85	p7	p8	0	0	0	17.26	29.39	23.325
45	95	p7		0	0	0	17.26	73.49	45.375
45	1065	p7	p4-5	16.17	39.11	27.64	17.26	0	8.63
45	1075	p7	p4-5	88.95	143.41	116.18	17.26	29.39	23.325
45	1085	p7	p4-5	48.52	52.15	50.335	51.79	88.18	69.985
45	1095	p7	p4-5	153.64	143.41	148.525	17.26	73.49	45.375
45	1105	p7	p4-5	137.47	169.48	153.475	17.26	44.09	30.675
45	1115	p7	p4-5	88.95	117.33	103.14	34.52	88.18	61.35
45	1125	p7	p6	40.43	26.07	33.25	17.26	29.39	23.325
55	1065	p7	p4-5	24.26	26.07	25.165	0	0	0
55	1075	p7	p4-5	56.61	91.26	73.935	17.26	0	8.63
55	1085	p7	p4-5	48.52	13.04	30.78	103.57	73.49	88.53
55	1095	p7	p4-5	88.95	65.18	77.065	34.52	58.79	46.655
55	1105	p7	p4-5	48.52	26.07	37.295	51.79	58.79	55.29
55	1115	p7	p4-5	56.61	52.15	54.38	17.26	14.7	15.98
55	1125	p7	p6	40.43	65.18	52.805	34.52	44.09	39.305
55	1135	p7	p6	40.43	52.15	46.29	0	73.49	36.745
55	1145	p7		16.17	0	8.085	0	0	0
65	95	p7		0	0	0	0	29.39	14.695
65	265	p7		8.09	39.11	23.6	0	14.7	7.35
65	275	p7		16.17	13.04	14.605	0	0	0
65	655	p7		32.35	26.07	29.21	0	14.7	7.35
65	1065	p7	p4-5	24.26	13.04	18.65	0	0	0
65	1075	p7	p4-5	56.61	13.04	34.825	0	0	0
65	1085	p7	p4-5	40.43	13.04	26.735	51.79	14.7	33.245
65	1095	p7	p4-5	97.04	65.18	81.11	17.26	14.7	15.98
65	1105	p7	p4-5	32.35	52.15	42.25	0	44.09	22.045
65	1115	p7	p4-5	48.52	39.11	43.815	51.79	102.88	77.335
65	1125	p7	p6	88.95	130.37	109.66	86.31	58.79	72.55
65	1135	p7	p6	121.3	117.33	119.315	86.31	29.39	57.85
65	1145	p7		16.17	0	8.085	17.26	44.09	30.675
75	465			16.17	0	8.085	0	14.7	7.35
75	1095		p4-5	8.09	0	4.045	0	29.39	14.695
75	1105		p4-5	0	0	0	34.52	29.39	31.955
75	1115		p4-5	16.17	0	8.085	51.79	0	25.895
75	1125		p6	8.09	13.04	10.565	17.26	58.79	38.025
75	1135		p6	24.26	13.04	18.65	34.52	29.39	31.955
75	1145			0	0	0	34.52	0	17.26
85	275	p8		16.17	0	8.085	17.26	0	8.63
85	655	p8		48.52	26.07	37.295	0	0	0
85	1085	p8	p4-5	16.17	0	8.085	0	14.7	7.35
85	1095	p8	p4-5	0	26.07	13.035	0	0	0
85	1105	p8	p4-5	24.26	13.04	18.65	17.26	14.7	15.98
85	1115	p8	p4-5	24.26	13.04	18.65	0	0	0
85	1125	p8	p6	97.04	91.26	94.15	51.79	29.39	40.59
85	1135	p8	p6	64.69	91.26	77.975	34.52	14.7	24.61
85	1145	p8		16.17	13.04	14.605	0	29.39	14.695
95	275			32.35	13.04	22.695	0	0	0
95	645			0	0	0	0	29.39	14.695
95	655			24.26	13.04	18.65	17.26	0	8.63
95	1115		p4-5	16.17	26.07	21.12	34.52	0	17.26
95	1125		p6	40.43	26.07	33.25	86.31	14.7	50.505
95	1135		p6	24.26	39.11	31.685	103.57	58.79	81.18
95	1145			0	26.07	13.035	17.26	0	8.63
105	655	p9		0	0	0	17.26	58.79	38.025
105	1115	p9	p4-5	8.09	0	4.045	51.79	88.18	69.985
105	1125	p9	p6	0	0	0	17.26	44.09	30.675
105	1135	p9	p6	0	0	0	155.36	132.28	143.82
105	1145	p9		0	0	0	34.52	14.7	24.61
115	1125	p9	p6	0	13.04	6.52	34.52	14.7	24.61
115	1135	p9	p6	0	13.04	6.52	103.57	29.39	66.48
115	1145	p9		0	0	0	0	29.39	14.695
125	665	p9		0	0	0	17.26	29.39	23.325
125	1135	p9	p6	0	0	0	0	29.39	14.695
125	1145	p9		0	0	0	0	29.39	14.695
135	245	p9		0	0	0	276.19	220.46	248.325
135	275	p9		0	0	0	189.88	161.67	175.775
135	435	p9		0	0	0	34.52	44.09	39.305
135	555	p9		0	0	0	51.79	14.7	33.245
135	585	p9		0	0	0	293.45	411.53	352.49
135	595	p9		0	0	0	34.52	0	17.26
135	665	p9		0	0	0	34.52	0	17.26
135	875	p9		0	0	0	1467.26	1749	1608.13
135	1135	p9	p6	0	0	0	34.52	44.09	39.305
195	815			8.09	26.07	17.08	17.26	0	8.63
205	255			16.17	0	8.085	0	0	0
555	885			0	0	0	17.26	44.09	30.675
595	715			16.17	0	8.085	0	0	0
655	675			16.17	13.04	14.605	0	0	0
695	755			0	26.07	13.035	17.26	0	8.63
735	755			24.26	0	12.13	17.26	0	8.63
865	905			0	26.07	13.035	0	0	0
905	935		p1	16.17	0	8.085	0	0	0
945	1135	p2	p6	0	0	0	17.26	29.39	23.325

## Sheet: GvPo vs Gv
bin_left	bin_right	bin_left_p	bin_right_p	Gv_rep1	Gv_rep2	Gv_mean	GvPo_rep1	GvPo_rep2	GvPo_mean
35	1045		p4-5	0	0	0	11.39	5.96	8.675
35	1055		p4-5	8.09	0	4.045	5.7	11.91	8.805
35	1065		p4-5	24.26	0	12.13	34.17	17.87	26.02
35	1075		p4-5	64.69	78.22	71.455	102.52	125.08	113.8
35	1085		p4-5	56.61	26.07	41.34	45.56	35.74	40.65
35	1095		p4-5	48.52	65.18	56.85	113.91	131.03	122.47
35	1105		p4-5	40.43	39.11	39.77	119.61	125.08	122.345
35	1115		p6	40.43	0	20.215	51.26	41.69	46.475
35	1125		p6	0	0	0	22.78	11.91	17.345
45	1055	p7	p4-5	24.26	26.07	25.165	17.09	0	8.545
45	1065	p7	p4-5	88.95	130.37	109.66	17.09	95.3	56.195
45	1075	p7	p4-5	40.43	78.22	59.325	239.21	178.68	208.945
45	1085	p7	p4-5	121.3	78.22	99.76	159.48	101.25	130.365
45	1095	p7	p4-5	169.82	221.63	195.725	199.35	196.55	197.95
45	1105	p7	p4-5	97.04	143.41	120.225	267.69	190.59	229.14
45	1115	p7	p6	48.52	39.11	43.815	62.65	65.52	64.085
45	1125	p7	p6	8.09	13.04	10.565	56.96	65.52	61.24
45	1135	p7		16.17	13.04	14.605	0	0	0
55	255	p7		8.09	26.07	17.08	0	0	0
55	265	p7		0	0	0	28.48	11.91	20.195
55	425	p7		0	13.04	6.52	11.39	5.96	8.675
55	1055	p7	p4-5	32.35	39.11	35.73	0	5.96	2.98
55	1065	p7	p4-5	32.35	91.26	61.805	34.17	17.87	26.02
55	1075	p7	p4-5	97.04	39.11	68.075	51.26	71.47	61.365
55	1085	p7	p4-5	113.21	39.11	76.16	45.56	5.96	25.76
55	1095	p7	p4-5	72.78	39.11	55.945	45.56	11.91	28.735
55	1105	p7	p4-5	72.78	52.15	62.465	125.3	89.34	107.32
55	1115	p7	p6	56.61	52.15	54.38	74.04	77.43	75.735
55	1125	p7	p6	64.69	117.33	91.01	102.52	77.43	89.975
55	1135	p7		24.26	39.11	31.685	56.96	59.56	58.26
65	225	p7		0	0	0	11.39	0	5.695
65	265	p7		16.17	13.04	14.605	0	5.96	2.98
65	435	p7		0	0	0	11.39	0	5.695
65	445	p7		0	0	0	11.39	5.96	8.675
65	645	p7		24.26	26.07	25.165	28.48	5.96	17.22
65	655	p7		8.09	13.04	10.565	11.39	5.96	8.675
65	1065	p7	p4-5	56.61	0	28.305	11.39	17.87	14.63
65	1075	p7	p4-5	8.09	13.04	10.565	34.17	29.78	31.975
65	1085	p7	p4-5	32.35	65.18	48.765	22.78	29.78	26.28
65	1095	p7	p4-5	48.52	39.11	43.815	34.17	29.78	31.975
65	1105	p7	p4-5	24.26	26.07	25.165	56.96	71.47	64.215
65	1115	p7	p6	48.52	78.22	63.37	102.52	83.38	92.95
65	1125	p7	p6	80.87	78.22	79.545	108.22	131.03	119.625
65	1135	p7		56.61	13.04	34.825	28.48	65.52	47
75	265			8.09	0	4.045	11.39	0	5.695
75	455			16.17	0	8.085	5.7	0	2.85
75	635			0	0	0	0	11.91	5.955
75	645			0	0	0	28.48	23.82	26.15
75	1105		p4-5	8.09	0	4.045	39.87	5.96	22.915
75	1115		p6	16.17	13.04	14.605	11.39	17.87	14.63
75	1125		p6	8.09	13.04	10.565	39.87	17.87	28.87
75	1135			8.09	0	4.045	22.78	0	11.39
85	135	p8	p9	0	0	0	5.7	11.91	8.805
85	175	p8		8.09	0	4.045	17.09	11.91	14.5
85	265	p8		8.09	0	4.045	5.7	23.82	14.76
85	275	p8		16.17	0	8.085	0	0	0
85	445	p8		0	26.07	13.035	5.7	0	2.85
85	645	p8		56.61	26.07	41.34	62.65	47.65	55.15
85	655	p8		16.17	26.07	21.12	22.78	5.96	14.37
85	1085	p8	p4-5	8.09	26.07	17.08	0	0	0
85	1095	p8	p4-5	16.17	13.04	14.605	17.09	23.82	20.455
85	1105	p8	p4-5	24.26	0	12.13	45.56	71.47	58.515
85	1115	p8	p6	48.52	91.26	69.89	102.52	35.74	69.13
85	1125	p8	p6	121.3	104.3	112.8	68.35	83.38	75.865
85	1135	p8		24.26	39.11	31.685	28.48	29.78	29.13
95	255			0	0	0	11.39	0	5.695
95	265			24.26	26.07	25.165	0	0	0
95	645			8.09	13.04	10.565	22.78	17.87	20.325
95	655			16.17	0	8.085	11.39	5.96	8.675
95	1075		p4-5	8.09	13.04	10.565	0	17.87	8.935
95	1085		p4-5	0	0	0	5.7	11.91	8.805
95	1105		p4-5	0	13.04	6.52	22.78	5.96	14.37
95	1115		p6	48.52	0	24.26	39.87	29.78	34.825
95	1125		p6	16.17	52.15	34.16	39.87	47.65	43.76
95	1135			8.09	26.07	17.08	11.39	17.87	14.63
125	1125	p9	p6	0	0	0	17.09	0	8.545
125	1135	p9		0	0	0	0	11.91	5.955
135	235	p9		0	0	0	45.56	47.65	46.605
135	545	p9		0	0	0	5.7	17.87	11.785
135	575	p9		0	0	0	51.26	101.25	76.255
135	585	p9		0	0	0	28.48	0	14.24
135	865	p9		0	0	0	205.04	160.81	182.925
135	875	p9		0	0	0	22.78	5.96	14.37
175	825			0	0	0	11.39	0	5.695
185	845			0	0	0	11.39	0	5.695
195	805			8.09	13.04	10.565	5.7	23.82	14.76
195	815			8.09	26.07	17.08	11.39	17.87	14.63
205	255			16.17	0	8.085	0	0	0
245	275			8.09	26.07	17.08	5.7	11.91	8.805
485	525			0	13.04	6.52	0	11.91	5.955
495	555			0	0	0	11.39	0	5.695
535	1025		p4-5	0	0	0	11.39	0	5.695
535	1045		p4-5	0	0	0	11.39	0	5.695
535	1055		p4-5	0	0	0	17.09	29.78	23.435
535	1065		p4-5	0	0	0	34.17	41.69	37.93
535	1075		p4-5	0	0	0	11.39	5.96	8.675
545	865			0	0	0	96.82	77.43	87.125
545	875			0	0	0	28.48	17.87	23.175
585	705			16.17	0	8.085	0	0	0
585	725			16.17	0	8.085	0	0	0
645	665			16.17	13.04	14.605	0	0	0
715	745			16.17	0	8.085	0	0	0
725	745			24.26	0	12.13	17.09	11.91	14.5
805	865			0	0	0	11.39	11.91	11.65
805	1065		p4-5	0	0	0	11.39	0	5.695
855	905			0	26.07	13.035	0	0	0
895	925		p1	24.26	0	12.13	0	0	0
935	985	p2	p3	0	0	0	0	23.82	11.91
945	995	p2	p4-5	0	0	0	11.39	0	5.695
1015	1055	p4-5	p4-5	0	0	0	11.39	0	5.695
